# Supplementary material for: Effect of porcine corneal stromal extract on keratocytes from SMILE‐derived lenticules
Source: J Cell Mol Med. 2020 Dec 20;25(2):1207–20. doi: 10.1111/jcmm.16189 (PMC7812260; doi:10.1111/jcmm.16189)
Supplement: Supplementary file 6 — Table S2 [file JCMM-25-1207-s006.xlsx]

## Sheet: The results of nano LC
Protein IDs	Majority protein IDs	Peptide counts (all)	Peptide counts (razor+unique)	Peptide counts (unique)	Fasta headers	Number of proteins	Peptides	Razor + unique peptides	Unique peptides	Peptides 2	Peptides 3	Peptides 4	Razor + unique peptides 2	Razor + unique peptides 3	Razor + unique peptides 4	Unique peptides 2	Unique peptides 3	Unique peptides 4	Sequence coverage [%]	Unique + razor sequence coverage [%]	Unique sequence coverage [%]	Mol. weight [kDa]	Sequence length	Sequence lengths	Q-value	Score	Sequence coverage 2 [%]	Sequence coverage 3 [%]	Sequence coverage 4 [%]	Intensity	Intensity 2	Intensity 3	Intensity 4	iBAQ	iBAQ 2	iBAQ 3	iBAQ 4	LFQ intensity 2	LFQ intensity 3	LFQ intensity 4	MS/MS count 2	MS/MS count 3	MS/MS count 4	MS/MS count	Only identified by site	Reverse	Potential contaminant	id	Peptide IDs
A0A286ZT13;F1RUN2;A0A287BAY9;A0A287AMK0;P08835;A0A287AFS2	A0A286ZT13;F1RUN2;A0A287BAY9;A0A287AMK0;P08835;A0A287AFS2	79;79;79;78;77;74	79;79;79;78;77;74	5;5;5;4;5;5	tr|A0A286ZT13|A0A286ZT13_PIG Serum albumin OS=Sus scrofa OX=9823 GN=ALB PE=1 SV=1;tr|F1RUN2|F1RUN2_PIG Serum albumin OS=Sus scrofa OX=9823 GN=ALB PE=1 SV=1;tr|A0A287BAY9|A0A287BAY9_PIG Serum albumin OS=Sus scrofa OX=9823 GN=ALB PE=1 SV=1;tr|A0A287AMK0|A0A2	6	79	79	5	73	78	75	73	78	75	5	4	5	85.5	85.5	6.9	68.17	595	595;607;648;586;607;550	0	323.31	85	83.9	85.5	636930000000	242730000000	210610000000	183590000000	12489000000	4759400000	4129600000	3599800000	228450000000	233250000000	223730000000	643	676	622	1941				85	7;73;74;131;478;503;512;513;700;701;830;985;995;996;1076;1093;1094;1095;1120;1121;1146;1161;1162;1203;1204;1205;1471;1608;1609;1671;2041;2289;2319;2326;2327;2808;2817;2818;2819;2902;2931;2959;2960;3015;3029;3030;3135;3147;3217;3227;3228;3427;3428;3780;3783;4031;4211;4212;4240;4289;4290;4318;4320;4321;4346;4554;4555;4875;4876;4877;5152;5410;5411;5526;5591;5592;5956;5957;6012
K7GQ48;F1SLX2	K7GQ48;F1SLX2	98;97	98;97	98;97	tr|K7GQ48|K7GQ48_PIG Uncharacterized protein OS=Sus scrofa OX=9823 GN=A2M PE=1 SV=2;tr|F1SLX2|F1SLX2_PIG Uncharacterized protein OS=Sus scrofa OX=9823 GN=A2M PE=1 SV=3	2	98	98	98	91	91	90	91	91	90	91	91	90	66.2	66.2	66.2	163.99	1478	1478;1504	0	323.31	64.6	63.8	65	262820000000	94233000000	93701000000	74887000000	2856700000	1024300000	1018500000	813990000	94072000000	93229000000	94426000000	535	574	566	1675				643	11;12;129;175;261;262;429;769;826;835;879;1026;1131;1170;1171;1283;1323;1458;1459;1460;1472;1556;1674;1686;1783;1798;1853;1930;1977;2133;2288;2367;2405;2406;2566;2635;2707;2708;2851;2861;2868;2893;2919;2954;2969;3092;3197;3198;3239;3240;3268;3269;3368;3447;3741;3785;3786;4028;4057;4067;4200;4226;4250;4315;4338;4361;4369;4400;4466;4501;4585;4601;4602;4619;4620;4724;4748;4909;4910;5082;5134;5177;52…
F1SDC4;A0A286ZP99;A0A287B9G0;F1SDC7;A0A287BBJ7;A0A287BBP7;I6L6E1;V9GZ89	F1SDC4;A0A286ZP99	46;46;2;2;2;1;1;1	46;46;2;2;2;1;1;1	46;46;2;2;2;1;1;1	tr|F1SDC4|F1SDC4_PIG Aldehyde dehydrogenase OS=Sus scrofa OX=9823 GN=ALDH3A1 PE=3 SV=2;tr|A0A286ZP99|A0A286ZP99_PIG Aldehyde dehydrogenase OS=Sus scrofa OX=9823 GN=ALDH3A1 PE=3 SV=1	8	46	46	46	45	43	45	45	43	45	45	43	45	79.2	79.2	79.2	50.6	453	453;527;426;517;562;431;468;486	0	323.31	79.2	75.5	78.1	245660000000	95416000000	74764000000	75481000000	9098500000	3533900000	2769000000	2795600000	91282000000	85442000000	87781000000	243	238	245	726				61	15;361;674;675;863;868;869;1164;1165;1237;1253;1254;1392;1534;1648;2161;2307;2308;2309;2689;2690;2907;2937;3241;3358;3665;3666;3793;3898;3899;3900;4045;4048;4323;4365;4429;4489;4490;4609;4610;5105;5223;5534;5745;5955;6027
Q9XSD9;F1SQ10	Q9XSD9;F1SQ10	30;26	30;26	30;26	sp|Q9XSD9|PGS2_PIG Decorin OS=Sus scrofa OX=9823 GN=DCN PE=2 SV=1;tr|F1SQ10|F1SQ10_PIG Decorin OS=Sus scrofa OX=9823 GN=DCN PE=3 SV=2	2	30	30	30	26	28	28	26	28	28	26	28	28	73.1	73.1	73.1	39.899	360	360;359	0	323.31	67.5	69.7	70.8	219190000000	77453000000	77180000000	64558000000	8118200000	2868600000	2858500000	2391000000	73527000000	79195000000	81453000000	143	169	150	462				739	401;447;448;852;853;854;1278;1279;1294;1657;2027;2718;2731;2732;2750;2843;2845;3144;3336;3854;3930;4397;4721;5036;5237;5405;5575;5748;5749;5967
P09571	P09571	65	65	2	sp|P09571|TRFE_PIG Serotransferrin OS=Sus scrofa OX=9823 GN=TF PE=1 SV=2	1	65	65	2	64	63	62	64	63	62	2	1	2	80.3	80.3	4	76.967	696	696	0	323.31	79.6	79.7	79.6	195660000000	70107000000	70425000000	55132000000	3557500000	1274700000	1280500000	1002400000	69919000000	70113000000	70222000000	358	357	327	1042				667	93;438;495;496;516;545;582;583;688;695;806;809;840;887;888;920;922;931;1060;1105;1375;1541;1827;1828;1838;2141;2235;2236;2340;2341;2342;2355;2439;2648;2664;2799;2879;2942;2943;3251;3639;3812;3813;3874;3875;4063;4069;4208;4209;4220;4355;4395;4668;4722;4758;4786;4845;4900;4901;5135;5136;5670;5793;5796;6101
A0A287B9X9	A0A287B9X9	23	23	3	tr|A0A287B9X9|A0A287B9X9_PIG Uncharacterized protein OS=Sus scrofa OX=9823 PE=4 SV=1	1	23	23	3	22	23	22	22	23	22	3	3	2	74.1	74.1	9.3	35.422	324	324	0	323.31	73.8	74.1	74.1	146200000000	43805000000	54784000000	47609000000	9137300000	2737800000	3424000000	2975500000	51315000000	51064000000	54372000000	132	166	145	443				311	225;540;850;974;1089;1368;1369;1818;2087;2847;3006;4032;4581;4654;4856;5083;5084;5129;5270;5271;5556;5642;5757
A0A0H5ANC0	A0A0H5ANC0	24	24	24	tr|A0A0H5ANC0|A0A0H5ANC0_PIG Osteoglycin/mimecan OS=Sus scrofa OX=9823 GN=OGN PE=1 SV=1	1	24	24	24	22	23	23	22	23	23	22	23	23	63.4	63.4	63.4	33.986	298	298	0	323.31	54.4	54.4	63.4	118020000000	36570000000	50943000000	30504000000	5131200000	1590000000	2214900000	1326300000	41335000000	41523000000	42581000000	156	168	174	498				5	308;703;706;707;765;766;1075;1239;1398;2858;3039;3070;3071;3361;3380;3446;3461;3490;3505;4334;4339;4486;4487;6026
A0A287B5S0;F1SQ08	A0A287B5S0;F1SQ08	18;18	18;18	18;18	tr|A0A287B5S0|A0A287B5S0_PIG LRRNT domain-containing protein OS=Sus scrofa OX=9823 GN=KERA PE=4 SV=1;tr|F1SQ08|F1SQ08_PIG LRRNT domain-containing protein OS=Sus scrofa OX=9823 GN=KERA PE=4 SV=2	2	18	18	18	17	17	18	17	17	18	17	17	18	58.4	58.4	58.4	38.334	334	334;339	0	323.31	57.2	57.2	58.4	100820000000	34871000000	37294000000	28659000000	4801100000	1660500000	1775900000	1364700000	36478000000	36230000000	35350000000	91	105	103	299				297	1098;1222;1776;1777;2020;2663;2764;2904;3041;3248;3249;3260;3294;3352;3866;4271;4599;5820
F1RII7;P02067	F1RII7;P02067	17;15	17;15	10;8	tr|F1RII7|F1RII7_PIG Hemoglobin subunit beta OS=Sus scrofa OX=9823 GN=HBB PE=3 SV=1;sp|P02067|HBB_PIG Hemoglobin subunit beta OS=Sus scrofa OX=9823 GN=HBB PE=1 SV=3	2	17	17	10	17	16	16	17	16	16	10	10	10	95.2	95.2	49	16.166	147	147;147	0	323.31	95.2	91.8	91.8	90201000000	34916000000	28759000000	26527000000	7516800000	2909700000	2396600000	2210500000	33185000000	32758000000	30557000000	117	114	121	352				402	1092;1558;2291;2292;2956;3140;3263;3264;3312;3443;4337;5413;5414;5517;5564;5719;5720
F1RHA7	F1RHA7	47	47	4	tr|F1RHA7|F1RHA7_PIG Transforming growth factor-beta-induced protein ig-h3 OS=Sus scrofa OX=9823 GN=TGFBI PE=1 SV=3	1	47	47	4	42	45	42	42	45	42	4	4	4	81.1	81.1	10.3	74.348	682	682	0	323.31	74.2	80.5	78	80452000000	28962000000	30304000000	21186000000	1787800000	643590000	673420000	470800000	28538000000	28385000000	28554000000	249	239	234	722				396	43;44;76;845;999;1195;1259;1374;1695;1794;1795;1802;2118;2273;2588;2589;2653;2965;2994;3191;3506;3507;3693;3694;3859;3860;3950;3951;3956;4043;4078;4080;4143;4404;4631;4688;4780;4994;5014;5459;5522;5927;5944;5951;5953;6013;6014
I3LUR7	I3LUR7	141	141	22	tr|I3LUR7|I3LUR7_PIG Uncharacterized protein OS=Sus scrofa OX=9823 GN=COL6A3 PE=1 SV=2	1	141	141	22	131	131	126	131	131	126	18	19	17	58.4	58.4	8.5	317.8	2911	2911	0	323.31	53.8	56.7	54.8	72784000000	25970000000	26434000000	20380000000	340110000	121350000	123520000	95235000	26220000000	26209000000	25835000000	402	417	386	1205				631	10;60;113;246;253;256;274;366;384;671;705;734;782;787;799;914;939;1018;1019;1297;1305;1327;1461;1610;1757;1758;1820;1858;1915;1920;1938;1978;2075;2090;2091;2286;2376;2392;2441;2442;2449;2450;2467;2493;2569;2643;2675;2704;2721;2785;2810;2949;2977;3046;3047;3058;3161;3179;3291;3308;3334;3338;3344;3439;3479;3525;3533;3680;3756;3757;3809;3820;3821;3872;3889;3992;3993;4082;4087;4110;4119;4170;4176;420…
A0A286ZI90;A0A286ZTC9;A0A287AFM8;A0A287BM31;A0A286ZT94;A0A287AP10;A0A287BB38;A0A287A6A0;A0A287A3D9;A0A286ZX24;A0A286ZN16;A0A287ANX9;A0A286ZV80;A0A287AL57	A0A286ZI90;A0A286ZTC9;A0A287AFM8;A0A287BM31;A0A286ZT94	27;27;21;21;21;6;4;3;3;3;3;3;2;1	27;27;21;21;21;6;4;3;3;3;3;3;2;1	0;0;0;0;0;0;0;0;0;0;0;0;0;0	tr|A0A286ZI90|A0A286ZI90_PIG Uncharacterized protein OS=Sus scrofa OX=9823 PE=4 SV=1;tr|A0A286ZTC9|A0A286ZTC9_PIG Uncharacterized protein OS=Sus scrofa OX=9823 PE=4 SV=1;tr|A0A287AFM8|A0A287AFM8_PIG Uncharacterized protein OS=Sus scrofa OX=9823 PE=4 SV=1;t	14	27	27	0	24	24	25	24	24	25	0	0	0	63	63	0	67.092	617	617;720;545;547;595;143;121;116;127;389;404;436;116;163	0	323.31	57.4	58.5	57.2	70182000000	26427000000	23272000000	20482000000	2064200000	777280000	684490000	602400000	25221000000	25428000000	24768000000	107	123	117	347				13	320;721;890;891;1027;1403;1716;1840;1841;1864;1911;2007;2115;2315;3177;3184;3430;3435;3531;4095;4156;4377;4804;5507;5655;5755;6090
P00339;A0A287AFC1;A0A287B2H7;A0A286ZP12;A0A286ZNX3;A0A286ZXT7;A0A287AD16;Q9TSX5;F1SFX0	P00339;A0A287AFC1;A0A287B2H7;A0A286ZP12;A0A286ZNX3;A0A286ZXT7;A0A287AD16	32;30;30;30;30;30;24;1;1	32;30;30;30;30;30;24;1;1	30;28;28;28;28;28;22;0;0	sp|P00339|LDHA_PIG L-lactate dehydrogenase A chain OS=Sus scrofa OX=9823 GN=LDHA PE=1 SV=3;tr|A0A287AFC1|A0A287AFC1_PIG L-lactate dehydrogenase OS=Sus scrofa OX=9823 GN=LDHA PE=1 SV=1;tr|A0A287B2H7|A0A287B2H7_PIG L-lactate dehydrogenase OS=Sus scrofa OX=98	9	32	32	30	29	28	29	29	28	29	27	26	27	86.7	86.7	81.3	36.618	332	332;346;361;388;417;443;279;332;332	0	323.31	84.3	85.2	84.6	55653000000	19050000000	20928000000	15675000000	2140500000	732680000	804920000	602900000	20175000000	19829000000	20055000000	137	147	160	444				657	420;421;912;913;1043;1124;1255;1256;1257;1597;1860;2047;2244;2771;2806;2932;3162;3220;3223;3310;3340;3566;3850;3851;3996;4270;4372;4386;5418;5438;5695;5696
F1RM45;P18650	F1RM45;P18650	33;28	33;28	33;28	tr|F1RM45|F1RM45_PIG Apolipoprotein E OS=Sus scrofa OX=9823 GN=APOE PE=1 SV=1;sp|P18650|APOE_PIG Apolipoprotein E OS=Sus scrofa OX=9823 GN=APOE PE=1 SV=2	2	33	33	33	30	30	32	30	30	32	30	30	32	71.3	71.3	71.3	36.664	317	317;317	0	323.31	70.7	70.7	71.3	52035000000	18661000000	18278000000	15096000000	1858400000	666470000	652780000	539130000	18840000000	17800000000	19460000000	74	75	74	223				412	97;491;924;925;1139;1307;1381;1391;1755;2116;2223;2224;3011;3036;3076;3154;3221;3222;3298;3299;3385;3713;4274;4333;4364;4481;4998;5296;5364;5701;5702;5845;5864
F1STC5;A0A287AE24;A0A286ZK41	F1STC5;A0A287AE24	15;14;7	15;14;7	11;10;7	tr|F1STC5|F1STC5_PIG Ig-like domain-containing protein OS=Sus scrofa OX=9823 PE=1 SV=4;tr|A0A287AE24|A0A287AE24_PIG Ig-like domain-containing protein OS=Sus scrofa OX=9823 PE=1 SV=1	3	15	15	11	14	14	14	14	14	14	11	11	10	67	67	49.3	23.625	215	215;214;125	0	323.31	65.6	65.6	67	47775000000	21042000000	14575000000	12158000000	3185000000	1402800000	971700000	810510000	16910000000	17135000000	16146000000	159	197	151	507				559	63;64;372;955;1382;1411;1687;2736;4061;4062;4283;5004;5250;5288;5825
K7GM40;P18648;A0A286ZQC7;F1S710	K7GM40;P18648;A0A286ZQC7	34;33;29;1	34;33;29;1	33;32;28;0	tr|K7GM40|K7GM40_PIG Apolipoprotein A-I OS=Sus scrofa OX=9823 GN=APOA1 PE=3 SV=2;sp|P18648|APOA1_PIG Apolipoprotein A-I OS=Sus scrofa OX=9823 GN=APOA1 PE=1 SV=4;tr|A0A286ZQC7|A0A286ZQC7_PIG Apolipoprotein A-I OS=Sus scrofa OX=9823 GN=APOA1 PE=3 SV=1	4	34	34	33	31	30	31	31	30	31	30	29	31	74.3	74.3	74.3	30.33	265	265;265;228;230	0	323.31	74.3	74.3	73.6	28987000000	10453000000	9918400000	8615300000	1207800000	435560000	413270000	358970000	10552000000	10245000000	10638000000	94	112	106	312				637	184;227;709;710;821;941;1047;1177;1383;1384;1385;1423;1424;1547;2961;3250;3421;3468;3469;3622;4026;4115;4135;4225;5463;5464;5606;5614;5615;5624;5625;5640;5641;5844
F1RQI0	F1RQI0	122	122	122	tr|F1RQI0|F1RQI0_PIG Uncharacterized protein OS=Sus scrofa OX=9823 GN=COL12A1 PE=1 SV=3	1	122	122	122	107	118	111	107	118	111	107	118	111	52.3	52.3	52.3	332.78	3065	3065	0	323.31	46.2	51.7	49.7	26242000000	9120200000	9830900000	7291300000	144190000	50111000	54016000	40062000	9293400000	9404200000	9510100000	254	270	261	785				426	82;135;230;286;504;699;795;836;858;900;901;1016;1040;1191;1473;1652;1826;1829;1880;1932;1933;2038;2071;2097;2129;2146;2187;2351;2443;2462;2463;2486;2515;2531;2561;2562;2563;2710;2768;2769;2773;2775;2777;2784;2792;2827;2885;3091;3121;3128;3213;3224;3229;3286;3287;3408;3484;3485;3551;3574;3669;3753;3758;3795;3826;3870;3894;3944;3973;4022;4142;4215;4256;4280;4341;4362;4374;4409;4474;4485;4613;4614;4…
I3LQ84	I3LQ84	31	31	31	tr|I3LQ84|I3LQ84_PIG Collagen type VI alpha 2 chain OS=Sus scrofa OX=9823 GN=COL6A2 PE=1 SV=2	1	31	31	31	30	29	29	30	29	29	30	29	29	38	38	38	102.77	957	957	0	323.31	38	37.9	33.9	23771000000	8915200000	8426200000	6429100000	377310000	141510000	133750000	102050000	8584100000	8548100000	8314000000	113	110	107	330				619	233;683;684;772;1030;1238;1737;1738;2247;2252;2255;2260;2432;2719;2929;3098;3132;3806;3849;4064;4216;4288;4451;4633;5202;5329;5399;5400;5545;5938;6000
P50828;F1RMN7	P50828;F1RMN7	23;22	23;22	23;22	sp|P50828|HEMO_PIG Hemopexin OS=Sus scrofa OX=9823 GN=HPX PE=1 SV=1;tr|F1RMN7|F1RMN7_PIG Hemopexin OS=Sus scrofa OX=9823 GN=HPX PE=3 SV=3	2	23	23	23	21	20	20	21	20	20	21	20	20	60.1	60.1	60.1	51.305	459	459;459	0	323.31	60.1	56.9	58.8	22404000000	9208000000	7434500000	5761500000	722710000	297030000	239820000	185850000	8055300000	7656100000	7596000000	94	94	99	287				686	180;277;614;615;1037;1274;1540;1842;2061;2159;2912;3584;3597;3762;3763;4606;4630;5236;5347;5348;5349;5774;5775
F1RF28;F1RF27;I3L8H4	F1RF28;F1RF27;I3L8H4	37;37;37	37;37;37	33;33;33	tr|F1RF28|F1RF28_PIG Uncharacterized protein OS=Sus scrofa OX=9823 GN=THBS4 PE=1 SV=3;tr|F1RF27|F1RF27_PIG Uncharacterized protein OS=Sus scrofa OX=9823 GN=THBS4 PE=1 SV=3;tr|I3L8H4|I3L8H4_PIG Uncharacterized protein OS=Sus scrofa OX=9823 GN=THBS4 PE=1 SV=	3	37	37	33	33	35	33	33	35	33	29	31	29	55	55	49.5	103.48	940	940;963;976	0	323.31	49.1	54.4	52.8	17700000000	6268000000	6772900000	4659100000	402270000	142460000	153930000	105890000	6241100000	6246900000	6413700000	104	111	113	328				387	122;332;436;514;522;586;587;632;743;805;961;962;990;1435;1760;1771;2137;2436;2522;2842;3160;3343;3555;3771;3830;3910;3942;3957;4120;4121;4129;4241;4257;4712;5813;5924;5952
A0A287BD18;K7GLV1;A0A286ZJK1;A0A287A049;F1S643;A0A287B388;A0A287B4T5;A0A287AJV9;A0A286ZTN6	A0A287BD18;K7GLV1;A0A286ZJK1;A0A287A049;F1S643;A0A287B388;A0A287B4T5;A0A287AJV9;A0A286ZTN6	65;64;64;62;62;61;61;60;58	65;64;64;62;62;61;61;60;58	65;64;64;62;62;61;61;60;58	tr|A0A287BD18|A0A287BD18_PIG Uncharacterized protein OS=Sus scrofa OX=9823 GN=CFH PE=1 SV=1;tr|K7GLV1|K7GLV1_PIG Uncharacterized protein OS=Sus scrofa OX=9823 GN=CFH PE=1 SV=2;tr|A0A286ZJK1|A0A286ZJK1_PIG Uncharacterized protein OS=Sus scrofa OX=9823 GN=CF	9	65	65	65	55	61	57	55	61	57	55	61	57	67.9	67.9	67.9	138.62	1234	1234;1234;1234;1176;1177;1172;1175;1170;1174	0	323.31	64	66.4	65	16539000000	5836100000	6182300000	4520900000	223500000	78866000	83545000	61093000	5963200000	5865800000	5931200000	134	153	136	423				318	533;562;563;571;579;581;613;624;625;629;1008;1009;1096;1100;1150;1151;1176;1215;1425;1434;1876;1884;2234;2474;2570;2654;2655;2672;2716;2717;2805;2860;2966;3488;3612;3807;3818;4030;4090;4151;4417;4419;4439;4442;4512;4513;4570;4869;4880;5018;5080;5224;5536;5603;5630;5765;5819;5846;5851;5854;5855;5861;5865;6005;6069
F1RQW6;A0A287AAZ9;Q03710	F1RQW6;A0A287AAZ9	46;37;1	46;37;1	46;37;1	tr|F1RQW6|F1RQW6_PIG Complement factor B OS=Sus scrofa OX=9823 GN=CFB PE=1 SV=1;tr|A0A287AAZ9|A0A287AAZ9_PIG Complement factor B OS=Sus scrofa OX=9823 GN=CFB PE=1 SV=1	3	46	46	46	41	39	39	41	39	39	41	39	39	65.4	65.4	65.4	85.878	765	765;727;151	0	323.31	60.7	60.9	58.7	15253000000	5632400000	5597800000	4022300000	293320000	108320000	107650000	77352000	5603200000	5565300000	5229600000	119	109	114	342				431	252;599;659;716;755;791;844;991;1126;1184;1247;1601;1616;1617;1618;1822;1823;1939;1951;2353;2800;2862;2891;2927;3072;3212;3216;3236;3365;3366;3768;3919;4041;4055;4117;4227;4382;4383;4603;4726;4727;5212;5754;5801;5908;5942
F1S8X2;A0A287BJV9;I3LPI4;A0A287AL17	F1S8X2;A0A287BJV9;I3LPI4;A0A287AL17	34;34;34;34	34;34;34;34	34;34;34;34	tr|F1S8X2|F1S8X2_PIG EGF_CA domain-containing protein OS=Sus scrofa OX=9823 GN=CRTAC1 PE=4 SV=3;tr|A0A287BJV9|A0A287BJV9_PIG EGF_CA domain-containing protein OS=Sus scrofa OX=9823 GN=CRTAC1 PE=4 SV=1;tr|I3LPI4|I3LPI4_PIG EGF_CA domain-containing protein OS	4	34	34	34	31	33	32	31	33	32	31	33	32	64.9	64.9	64.9	67.408	615	615;621;644;645	0	323.31	62.4	64.6	64.6	14450000000	5115000000	5358500000	3976200000	437870000	155000000	162380000	120490000	5257400000	5250600000	5075300000	98	110	94	302				225	696;745;808;928;986;1137;1199;1565;1675;1698;1808;2062;2158;2184;2186;2212;2532;2533;3549;3598;3891;3982;3983;4137;4138;4301;4343;4740;5102;5144;5265;5744;5805;6060
F1SBS4;I3LTB8;P01025	F1SBS4;I3LTB8;P01025	100;99;94	100;99;94	100;99;94	tr|F1SBS4|F1SBS4_PIG Complement C3 OS=Sus scrofa OX=9823 GN=C3 PE=1 SV=3;tr|I3LTB8|I3LTB8_PIG Complement C3 OS=Sus scrofa OX=9823 GN=C3 PE=1 SV=2;sp|P01025|CO3_PIG Complement C3 OS=Sus scrofa OX=9823 GN=C3 PE=1 SV=2	3	100	100	100	85	91	86	85	91	86	85	91	86	74	74	74	187.03	1661	1661;1645;1661	0	323.31	66.4	69.6	65.4	14428000000	5098000000	5493700000	3836100000	118260000	41787000	45030000	31443000	5134500000	5294000000	5090900000	184	220	194	598				497	48;49;54;80;81;134;187;201;334;353;498;708;711;719;773;848;936;942;946;984;1135;1178;1311;1407;1474;1560;1729;1753;1761;1766;1963;2033;2102;2194;2195;2243;2284;2333;2602;2603;2626;2715;2722;2881;2892;3090;3293;3304;3383;3458;3476;3523;3600;3791;3939;3941;3955;3970;3975;4011;4091;4094;4104;4105;4165;4261;4286;4358;4359;4360;4445;4534;4640;4702;4733;4756;4800;4944;4947;4988;5051;5054;5307;5308;5326…
I3LVD5	I3LVD5	24	24	1	tr|I3LVD5|I3LVD5_PIG Actin, cytoplasmic 2 OS=Sus scrofa OX=9823 GN=ACTG1 PE=1 SV=1	1	24	24	1	23	22	22	23	22	22	0	1	1	74.4	74.4	4.5	41.792	375	375	0	323.31	69.9	70.9	71.2	14343000000	4955500000	5409500000	3977600000	597610000	206480000	225390000	165740000	5157600000	5108100000	5170000000	85	81	83	249				632	155;449;450;524;592;861;867;958;1129;1232;1245;2241;2330;2528;2529;2814;2850;3031;3051;4118;4314;4817;5126;5209
P20305	P20305	39	39	1	sp|P20305|GELS_PIG Gelsolin (Fragment) OS=Sus scrofa OX=9823 GN=GSN PE=1 SV=1	1	39	39	1	33	34	32	33	34	32	1	1	1	63.2	63.2	2.3	84.774	772	772	0	323.31	50.9	61.9	50.8	12865000000	4624500000	4696100000	3544100000	252250000	90677000	92081000	69493000	4564000000	4692600000	4615500000	86	102	95	283				677	150;164;185;186;188;348;410;445;894;952;1355;1356;1361;1464;1538;1800;1801;1941;2360;2454;2872;3095;4005;4052;4140;4245;4368;4456;4457;4860;4937;5078;5086;5306;5574;5598;5646;5649;5962
F1RQW2	F1RQW2	73	73	73	tr|F1RQW2|F1RQW2_PIG Complement C4-A isoform 1 preproprotein OS=Sus scrofa OX=9823 GN=C4A PE=1 SV=2	1	73	73	73	68	68	68	68	68	68	68	68	68	57.7	57.7	57.7	192.43	1741	1741	0	323.31	51.8	54.6	52.8	10716000000	3813100000	3915600000	2987400000	105060000	37384000	38388000	29288000	3877900000	3820700000	3855600000	160	173	160	493				430	114;302;304;323;489;508;619;718;763;873;1011;1099;1103;1111;1157;1478;1492;1579;1643;1752;1788;1819;1954;1959;2001;2030;2104;2131;2302;2610;2915;2947;3082;3103;3115;3173;3174;3381;3401;3417;3491;3516;3528;3611;3715;3773;3817;3848;3896;3926;3995;4066;4285;4313;4371;4491;4674;4766;4982;5062;5263;5283;5301;5313;5325;5334;5371;5468;5520;5654;6067;6089;6094
A0A287BGD6;A0A286ZN24;F1SH92;A0A286ZT99	A0A287BGD6;A0A286ZN24;F1SH92;A0A286ZT99	46;46;45;30	46;46;45;30	7;7;7;7	tr|A0A287BGD6|A0A287BGD6_PIG Inter-alpha-trypsin inhibitor heavy chain H4 OS=Sus scrofa OX=9823 GN=ITIH4 PE=1 SV=1;tr|A0A286ZN24|A0A286ZN24_PIG Inter-alpha-trypsin inhibitor heavy chain H4 OS=Sus scrofa OX=9823 GN=ITIH4 PE=1 SV=1;tr|F1SH92|F1SH92_PIG Inter	4	46	46	7	39	42	38	39	42	38	6	7	6	61.9	61.9	12.3	102.4	925	925;925;907;651	0	323.31	55.6	59.2	57.5	6733300000	2385200000	2679000000	1669100000	110380000	39101000	43917000	27363000	2491200000	2439800000	2275300000	88	88	84	260				49	5;166;314;380;905;906;918;963;964;1227;1284;1432;1503;1613;1690;1712;1870;2025;2119;2120;2128;2299;2322;2587;2670;2686;2821;2945;3063;3301;3422;3498;3521;3577;3578;3621;3775;4672;4806;4814;5163;5191;5514;5679;5690;5963
K7GMZ8;F1SKB1;K7GKN3;K7GQB8	K7GMZ8;F1SKB1;K7GKN3;K7GQB8	49;49;48;41	49;49;48;41	49;49;48;41	tr|K7GMZ8|K7GMZ8_PIG Ceruloplasmin OS=Sus scrofa OX=9823 GN=CP PE=1 SV=2;tr|F1SKB1|F1SKB1_PIG Uncharacterized protein OS=Sus scrofa OX=9823 GN=CP PE=1 SV=4;tr|K7GKN3|K7GKN3_PIG Uncharacterized protein OS=Sus scrofa OX=9823 GN=CP PE=1 SV=2;tr|K7GQB8|K7GQB8_	4	49	49	49	41	41	44	41	41	44	41	41	44	54.4	54.4	54.4	121.86	1065	1065;1081;990;982	0	321.37	47.7	48.1	47.7	12650000000	4377600000	4117700000	4154900000	200800000	69485000	65361000	65951000	4724600000	4474400000	4612700000	99	110	103	312				528	67;169;223;307;665;771;776;870;960;1132;1133;1387;1393;1426;1449;1787;1852;1993;2070;2138;2369;2370;2371;2434;2826;2838;2878;2903;3113;3748;3751;3752;3839;3967;4070;4071;4123;4194;4295;4506;4696;4906;4974;5172;5173;5266;5416;5417;5550
I3LK59;A0A287B6S5	I3LK59;A0A287B6S5	33;30	33;30	24;21	tr|I3LK59|I3LK59_PIG Alpha-enolase isoform 1 OS=Sus scrofa OX=9823 GN=ENO1 PE=1 SV=2;tr|A0A287B6S5|A0A287B6S5_PIG Uncharacterized protein OS=Sus scrofa OX=9823 GN=ENO1 PE=1 SV=1	2	33	33	24	28	30	29	28	30	29	21	22	21	77	77	56	47.287	434	434;434	0	319.83	71.4	75.6	71.4	19715000000	7312600000	7154400000	5247600000	597410000	221590000	216800000	159020000	6866000000	6764700000	6623500000	103	116	95	314				611	46;47;667;668;1044;1077;1211;1566;1719;1720;2059;2210;2278;2419;2448;2489;2905;2906;2988;2997;3317;3347;3348;4430;4514;4524;4965;5561;5737;5906;5907;5970;6021
A0A287A8U7;A0A286ZWN6;P01846;A0A0A0MY58;A0A287A1M4	A0A287A8U7;A0A286ZWN6;P01846;A0A0A0MY58;A0A287A1M4	13;13;9;9;9	13;13;9;9;9	7;7;6;6;6	tr|A0A287A8U7|A0A287A8U7_PIG Uncharacterized protein OS=Sus scrofa OX=9823 PE=4 SV=1;tr|A0A286ZWN6|A0A286ZWN6_PIG Uncharacterized protein OS=Sus scrofa OX=9823 PE=4 SV=1;sp|P01846|LAC_PIG Ig lambda chain C region OS=Sus scrofa OX=9823 PE=1 SV=1;tr|A0A0A0MY	5	13	13	7	12	13	11	12	13	11	6	7	5	63.6	63.6	44.5	23.144	220	220;260;105;106;259	0	314.63	63.6	63.6	63.6	156070000000	52283000000	59123000000	44661000000	12005000000	4021800000	4547900000	3435500000	53207000000	58543000000	56646000000	110	130	99	339				107	28;29;159;160;424;938;2744;4037;4235;4746;5165;5874;5879
I3LN42	I3LN42	30	30	30	tr|I3LN42|I3LN42_PIG Uncharacterized protein OS=Sus scrofa OX=9823 GN=GC PE=1 SV=2	1	30	30	30	27	29	28	27	29	28	27	29	28	72.1	72.1	72.1	53.161	473	473	0	312.96	71	71.9	65.5	13499000000	3364800000	3737900000	6396200000	421840000	105150000	116810000	199880000	5071000000	5164700000	5095400000	72	71	67	210				615	505;510;686;1260;1295;1317;1717;1889;1995;2098;2099;2305;2332;2403;2583;2856;2896;2946;2996;3020;3026;3453;4425;4590;4825;4960;5081;5487;5596;5842
A0A286ZYX8;A0A287B8F3;A0A287A1V5;A0A286ZZC9;A0A286ZTA4	A0A286ZYX8;A0A287B8F3;A0A287A1V5	30;29;29;1;1	30;29;29;1;1	26;25;25;0;0	tr|A0A286ZYX8|A0A286ZYX8_PIG Fructose-bisphosphate aldolase OS=Sus scrofa OX=9823 GN=ALDOA PE=1 SV=1;tr|A0A287B8F3|A0A287B8F3_PIG Fructose-bisphosphate aldolase OS=Sus scrofa OX=9823 GN=ALDOA PE=1 SV=1;tr|A0A287A1V5|A0A287A1V5_PIG Fructose-bisphosphate ald	5	30	30	26	29	30	29	29	30	29	25	26	25	86.8	86.8	75.3	39.42	364	364;416;438;325;364	0	309.14	86.8	86.8	86.8	17270000000	5911600000	6222000000	5136600000	595520000	203850000	214550000	177120000	6086500000	6322400000	6324500000	86	92	92	270				125	31;66;144;231;278;281;595;736;1313;1943;1944;1970;1971;2219;2499;2855;3413;3414;4040;4186;4187;4342;5160;5269;5472;5559;5891;5892;6056;6057
P06867	P06867	46	46	6	sp|P06867|PLMN_PIG Plasminogen OS=Sus scrofa OX=9823 GN=PLG PE=1 SV=3	1	46	46	6	42	41	40	42	41	40	6	6	5	64.6	64.6	9.4	90.614	809	809	0	305.7	61.9	63.8	61.6	7439700000	2890100000	2568200000	1981400000	126100000	48984000	43529000	33583000	2709100000	2592300000	2655800000	112	108	102	322				665	140;428;526;611;627;810;917;1022;1372;1546;1658;1754;2095;2169;2174;2179;2339;2830;3101;3110;3379;3714;3846;3901;3904;3905;3906;3908;4331;4685;5055;5073;5076;5446;5452;5627;5628;5650;5651;5732;5808;5811;5856;5923;5966;6064
P02543;A0A2C9F3D9;A0A287AQY1;P02540;A0A287BSR0;F1SHC0;A0A287B1I2;P08552;F1S847;F1RFH3;A0A287B1G9;F1RJU6	P02543;A0A2C9F3D9	35;33;4;4;4;3;3;1;1;1;1;1	35;33;4;4;4;3;3;1;1;1;1;1	33;31;2;2;2;2;2;0;0;0;0;0	sp|P02543|VIME_PIG Vimentin OS=Sus scrofa OX=9823 GN=VIM PE=1 SV=2;tr|A0A2C9F3D9|A0A2C9F3D9_PIG Vimentin OS=Sus scrofa OX=9823 GN=VIM PE=1 SV=1	12	35	35	33	33	31	29	33	31	29	31	30	29	68.7	68.7	65	53.667	466	466;427;424;471;471;469;483;455;499;847;911;934	0	282.93	68.5	65.2	56.2	5726000000	2085800000	2148300000	1491800000	133160000	48507000	49961000	34694000	2011000000	2191800000	1947600000	68	64	67	199				662	754;882;1127;1248;1249;1331;1433;1494;1498;1509;2595;2596;2720;2950;2951;3125;3166;3252;3295;3390;3391;3395;3396;3620;3869;4103;4258;4266;4267;4363;4755;5059;5309;5318;5320
Q29545;I3LBF1	Q29545;I3LBF1	48;48	44;44	44;44	sp|Q29545|ICA_PIG Inhibitor of carbonic anhydrase OS=Sus scrofa OX=9823 GN=ICA PE=1 SV=1;tr|I3LBF1|I3LBF1_PIG Serotransferrin OS=Sus scrofa OX=9823 GN=TF PE=3 SV=2	2	48	44	44	44	42	38	40	38	34	40	38	34	76.6	71.7	71.7	77.634	704	704;704	0	270.5	75.3	72.2	66.3	4675600000	1861200000	1739000000	1075400000	103900000	41360000	38645000	23899000	1608800000	1674500000	1697000000	85	89	80	254				592	92;523;546;547;580;582;633;692;837;841;921;1116;1117;1563;1827;1837;2123;2324;2325;2356;2357;2358;2609;2877;2923;2933;3016;3035;3596;3627;3686;3808;3909;4063;4089;4107;4355;4389;4427;4750;4784;4785;4989;5120;5541;5797;5925;5992
Q5XLD3;A0A287AMP3	Q5XLD3;A0A287AMP3	25;21	25;21	24;20	sp|Q5XLD3|KCRM_PIG Creatine kinase M-type OS=Sus scrofa OX=9823 GN=CKM PE=2 SV=1;tr|A0A287AMP3|A0A287AMP3_PIG Creatine kinase M-type OS=Sus scrofa OX=9823 GN=CKM PE=3 SV=1	2	25	25	24	24	24	25	24	24	25	23	23	24	63	63	60.9	43.059	381	381;357	0	267.91	63	63	63	30824000000	11564000000	10794000000	8465900000	1100900000	413010000	385490000	302350000	10754000000	11194000000	11223000000	102	98	110	310				726	101;161;288;289;823;1525;1551;1923;1991;2110;2157;2242;2451;2452;3157;3323;3324;3332;3477;4302;4317;4498;4649;4888;4889
A0A287BLD2;A0A287A1S6	A0A287BLD2;A0A287A1S6	29;29	29;29	29;29	tr|A0A287BLD2|A0A287BLD2_PIG Uncharacterized protein OS=Sus scrofa OX=9823 GN=COL1A1 PE=1 SV=1;tr|A0A287A1S6|A0A287A1S6_PIG Collagen alpha-1(I) chain preproprotein OS=Sus scrofa OX=9823 GN=COL1A1 PE=1 SV=1	2	29	29	29	25	27	26	25	27	26	25	27	26	30	30	30	138.05	1451	1451;1466	0	262.38	26.1	28.5	26.2	26582000000	9852700000	9439500000	7289700000	305540000	113250000	108500000	83790000	9672200000	8905200000	9636800000	82	88	78	248				142	65;268;738;822;923;1025;1735;1862;1863;1873;1874;1908;2083;2096;2142;2209;2841;3362;3964;3965;4007;4139;4392;4511;4515;4635;5330;5567;5568
D0G7F6;A0A288CFT0;A0A286ZRV2;Q29371	D0G7F6;A0A288CFT0;A0A286ZRV2;Q29371	17;17;16;14	17;17;16;14	17;17;16;14	tr|D0G7F6|D0G7F6_PIG Triosephosphate isomerase OS=Sus scrofa OX=9823 GN=TPI1 PE=1 SV=1;tr|A0A288CFT0|A0A288CFT0_PIG Triosephosphate isomerase OS=Sus scrofa OX=9823 GN=TPI1 PE=1 SV=1;tr|A0A286ZRV2|A0A286ZRV2_PIG Triosephosphate isomerase OS=Sus scrofa OX=98	4	17	17	17	16	16	17	16	16	17	16	16	17	81.5	81.5	81.5	26.667	248	248;285;320;248	0	260.84	81.5	81.5	81.5	12925000000	4363700000	3822900000	4738600000	718070000	242430000	212390000	263260000	4808100000	4556600000	4908700000	47	57	48	152				352	829;1261;1564;2350;2395;2560;2918;3349;3887;4322;4963;5198;5205;5421;5422;5727;5739
A8U4R4;I3LCX0;I3L954	A8U4R4	38;1;1	38;1;1	38;1;1	tr|A8U4R4|A8U4R4_PIG Transketolase OS=Sus scrofa OX=9823 GN=tkt PE=1 SV=1	3	38	38	38	35	35	33	35	35	33	35	35	33	84.1	84.1	84.1	67.837	623	623;594;596	0	258.54	79.6	77.2	72.1	8356600000	2725800000	3288600000	2342200000	203820000	66482000	80210000	57127000	2875000000	3193700000	2954700000	73	101	82	256				368	125;444;483;527;1415;1595;1949;1950;1962;1984;2526;2573;2620;2737;2738;2889;3008;3055;3156;3194;3614;3643;3655;3706;3932;3962;3963;4049;4076;4523;4577;4578;4797;5116;5158;5485;5486;5777
I3LEE6;F1SKE7	I3LEE6	27;1	27;1	27;1	tr|I3LEE6|I3LEE6_PIG Procollagen C-endopeptidase enhancer 1 OS=Sus scrofa OX=9823 GN=PCOLCE PE=1 SV=1	2	27	27	27	24	22	24	24	22	24	24	22	24	75.7	75.7	75.7	49.99	470	470;415	0	250.66	63.4	63.2	67.7	7044900000	2589000000	2363300000	2092700000	260920000	95888000	87529000	77507000	2603000000	2572700000	2443600000	67	66	75	208				602	95;318;319;337;426;601;1101;1519;1521;1522;1535;1902;2072;2076;2170;2171;4027;4053;4287;4367;4942;4957;5333;5469;5900;5909;5910
I3LRS5;A0A287BRG6;I3LTV1;F1SR94;I3LK50;A0A287BHY7;A0A287A8H8;Q2XQV4;A0A2C9F3B1;I3LSK6;F1ST54;I3LK62	I3LRS5;A0A287BRG6	34;26;4;4;4;3;3;3;3;2;2;2	34;26;4;4;4;3;3;3;3;2;2;2	34;26;4;4;4;3;3;3;3;2;2;2	tr|I3LRS5|I3LRS5_PIG Retinal dehydrogenase 1 OS=Sus scrofa OX=9823 GN=ALDH1A1 PE=1 SV=2;tr|A0A287BRG6|A0A287BRG6_PIG Retinal dehydrogenase 1 OS=Sus scrofa OX=9823 GN=ALDH1A1 PE=1 SV=1	12	34	34	34	33	33	30	33	33	30	33	33	30	74.3	74.3	74.3	54.841	501	501;429;416;465;512;440;496;521;537;422;517;518	0	247.81	74.3	74.1	73.7	12720000000	4393300000	4700400000	3626800000	397510000	137290000	146890000	113340000	4431500000	4734200000	4552600000	101	102	90	293				626	216;311;926;1071;1134;1272;1661;2233;2383;2479;2577;2578;2867;2970;2980;3017;3018;3068;3116;3117;3277;4075;4284;4375;4586;4587;4667;4745;4978;5192;5692;5896;6086;6087
Q8SPS7;A0A2C9F356	Q8SPS7;A0A2C9F356	26;26	26;26	26;26	sp|Q8SPS7|HPT_PIG Haptoglobin OS=Sus scrofa OX=9823 GN=HP PE=1 SV=1;tr|A0A2C9F356|A0A2C9F356_PIG Haptoglobin OS=Sus scrofa OX=9823 GN=HP PE=1 SV=1	2	26	26	26	24	24	25	24	24	25	24	24	25	63.7	63.7	63.7	38.481	347	347;347	0	247.43	63.7	61.4	61.4	28608000000	10205000000	10335000000	8068200000	1100300000	392480000	397510000	310320000	10789000000	9827200000	10259000000	66	64	70	200				356	224;635;636;685;770;1048;2132;2245;2631;2926;3355;3356;3920;4683;4839;4843;4844;5539;5540;5683;5684;5703;5949;6030;6031;6088
F1SQ09	F1SQ09	19	19	19	tr|F1SQ09|F1SQ09_PIG Lumican OS=Sus scrofa OX=9823 GN=LUM PE=1 SV=1	1	19	19	19	16	19	18	16	19	18	16	19	18	59.2	59.2	59.2	38.779	341	341	0	244.62	57.2	59.2	58.7	154480000000	64478000000	56484000000	33519000000	8130600000	3393600000	2972800000	1764100000	54673000000	55352000000	53722000000	114	127	111	352				548	126;1106;2010;2021;2266;2593;2730;2766;3226;3371;3372;3833;3834;3890;4643;4737;4738;4798;5204
Q1KYT0	Q1KYT0	28	19	0	sp|Q1KYT0|ENOB_PIG Beta-enolase OS=Sus scrofa OX=9823 GN=ENO3 PE=2 SV=1	1	28	19	0	24	24	26	17	16	18	0	0	0	66.8	44.9	0	47.13	434	434	0	237.91	63.1	62.7	65.4	7675800000	2633000000	2545500000	2497300000	239870000	82281000	79548000	78040000	3030300000	2555100000	2807900000	34	40	49	123				711	46;59;446;669;1566;1647;2059;2210;2279;2446;2488;2833;2908;2989;2997;3482;3483;3811;4017;4514;4847;4848;5017;5267;5737;5906;5907;6022
A0A287B5M9;I3LS72;REV__I3LF98;REV__Q863I2;REV__I3LIX4	A0A287B5M9;I3LS72	20;19;1;1;1	20;19;1;1;1	20;19;1;1;1	tr|A0A287B5M9|A0A287B5M9_PIG VWFA domain-containing protein OS=Sus scrofa OX=9823 GN=LOC100623720 PE=1 SV=1;tr|I3LS72|I3LS72_PIG VWFA domain-containing protein OS=Sus scrofa OX=9823 GN=LOC100623720 PE=1 SV=2	5	20	20	20	17	18	18	17	18	18	17	18	18	58.7	58.7	58.7	32.173	293	293;269;521;529;542	0	233.01	58.4	58.7	58.7	8569600000	3003300000	3158800000	2407500000	428480000	150170000	157940000	120370000	3162600000	3108200000	2869100000	67	80	82	229				294	437;646;657;1357;1593;1594;2002;2003;2180;2181;2874;3232;3455;3456;3880;4306;4307;5355;5997;5998
Q7SIB7;F1RPH0;K7GKJ8;Q6RI85	Q7SIB7;F1RPH0;K7GKJ8	29;29;28;7	29;29;28;7	29;29;28;7	sp|Q7SIB7|PGK1_PIG Phosphoglycerate kinase 1 OS=Sus scrofa OX=9823 GN=PGK1 PE=1 SV=3;tr|F1RPH0|F1RPH0_PIG Phosphoglycerate kinase OS=Sus scrofa OX=9823 GN=PGK1 PE=1 SV=3;tr|K7GKJ8|K7GKJ8_PIG Phosphoglycerate kinase OS=Sus scrofa OX=9823 GN=PGK1 PE=1 SV=2	4	29	29	29	27	26	27	27	26	27	27	26	27	75.5	75.5	75.5	44.558	417	417;417;400;417	0	229.49	75.3	71.2	73.1	8218500000	2978900000	2956700000	2282900000	216280000	78393000	77809000	60076000	3023200000	2915800000	2926200000	79	84	73	236				421	19;53;157;182;251;272;681;1293;1524;1590;1793;2510;2511;2681;2760;2761;2836;3126;3503;4162;4808;4809;5246;5509;5515;5638;5841;6049;6061
Q29549;K7GND8;K7GSW5	Q29549;K7GND8;K7GSW5	21;21;19	21;21;19	21;21;19	sp|Q29549|CLUS_PIG Clusterin OS=Sus scrofa OX=9823 GN=CLU PE=1 SV=1;tr|K7GND8|K7GND8_PIG Clusterin OS=Sus scrofa OX=9823 GN=CLU PE=1 SV=2;tr|K7GSW5|K7GSW5_PIG Clusterin OS=Sus scrofa OX=9823 GN=CLU PE=1 SV=2	3	21	21	21	19	21	21	19	21	21	19	21	21	44.6	44.6	44.6	51.774	446	446;447;472	0	221.44	44.6	44.6	44.6	19362000000	7020500000	7172000000	5169000000	744670000	270020000	275850000	198810000	7129800000	6912300000	6698200000	68	76	63	207				639	206;383;1308;1359;1562;1646;2136;2429;2430;2667;2939;2940;3100;3586;4114;4228;4617;4618;5019;5020;6102
A0A286ZKB4;A0A287AIM8;A0A287AWP8;F1SME1;P01032	A0A286ZKB4;A0A287AIM8;A0A287AWP8;F1SME1	61;61;59;59;1	61;61;59;59;1	61;61;59;59;1	tr|A0A286ZKB4|A0A286ZKB4_PIG Complement C5a anaphylatoxin OS=Sus scrofa OX=9823 GN=C5 PE=1 SV=1;tr|A0A287AIM8|A0A287AIM8_PIG Complement C5a anaphylatoxin OS=Sus scrofa OX=9823 GN=C5 PE=1 SV=1;tr|A0A287AWP8|A0A287AWP8_PIG Complement C5a anaphylatoxin OS=Sus	5	61	61	61	53	56	51	53	56	51	53	56	51	44.6	44.6	44.6	186.18	1656	1656;1677;1601;1620;74	0	217.74	40.2	42	38	3372900000	1183100000	1248600000	941230000	30944000	10854000	11455000	8635100	1175200000	1220600000	1245600000	77	86	84	247				31	94;123;222;294;607;673;723;741;872;943;994;1148;1194;1250;1318;1416;1418;1670;1867;1992;2058;2125;2126;2177;2456;2457;2527;2723;2753;2778;2779;2791;2835;3339;3464;3705;3731;3754;3802;3977;4092;4185;4278;4533;4762;4819;4897;5024;5119;5353;5503;5579;5681;5753;5784;5785;5837;5937;5946;5958;6074
Q0PM28	Q0PM28	21	21	21	tr|Q0PM28|Q0PM28_PIG Pigment epithelium-derived factor OS=Sus scrofa OX=9823 GN=SERPINF1 PE=1 SV=1	1	21	21	21	20	20	20	20	20	20	20	20	20	62.5	62.5	62.5	45.627	413	413	0	212.13	58.4	62	58.4	21717000000	7357000000	8214600000	6145800000	804350000	272480000	304240000	227620000	7553400000	7884400000	7914700000	67	74	80	221				707	299;369;966;1285;1296;2113;2391;2502;2619;2948;2971;3054;3225;3415;3486;3496;4717;5111;5161;5583;5941
F1SS26	F1SS26	39	39	38	tr|F1SS26|F1SS26_PIG Uncharacterized protein OS=Sus scrofa OX=9823 GN=THBS1 PE=1 SV=2	1	39	39	38	34	32	33	34	32	33	33	31	32	38.9	38.9	38.3	129.54	1170	1170	0	199.53	33.2	32.9	33.9	3389000000	1216400000	1165500000	1007200000	47070000	16894000	16187000	13989000	1181900000	1225600000	1270000000	45	49	57	151				557	176;338;346;589;608;680;768;815;856;875;1663;1668;1722;1741;1764;1901;1942;2068;2167;2168;2440;2628;2656;2886;2963;3022;3024;3554;3650;3761;3886;3969;4230;4269;4349;4574;4987;4991;5047
A0A287AAD5;F1SC20;A0A287A333;A0A287ADI8	A0A287AAD5;F1SC20;A0A287A333;A0A287ADI8	23;23;23;22	23;23;23;22	23;23;23;22	tr|A0A287AAD5|A0A287AAD5_PIG Alpha-1B-glycoprotein OS=Sus scrofa OX=9823 GN=A1BG PE=1 SV=1;tr|F1SC20|F1SC20_PIG Alpha-1B-glycoprotein OS=Sus scrofa OX=9823 GN=A1BG PE=1 SV=1;tr|A0A287A333|A0A287A333_PIG Alpha-1B-glycoprotein OS=Sus scrofa OX=9823 GN=A1BG P	4	23	23	23	22	23	21	22	23	21	22	23	21	67.6	67.6	67.6	53.266	490	490;500;508;511	0	197.2	65.7	67.6	67.3	8638800000	2919500000	3242000000	2477300000	308530000	104270000	115790000	88475000	3042500000	3234900000	3063000000	80	71	62	213				150	670;758;884;1168;1659;1847;1918;2492;3000;3378;4068;4300;4308;4327;4827;4891;4958;5248;5249;5406;5573;5772;5859
A0A286ZJL9;A0A287ATT2	A0A286ZJL9;A0A287ATT2	16;15	10;9	4;3	tr|A0A286ZJL9|A0A286ZJL9_PIG Uncharacterized protein OS=Sus scrofa OX=9823 PE=4 SV=1;tr|A0A287ATT2|A0A287ATT2_PIG Uncharacterized protein OS=Sus scrofa OX=9823 PE=4 SV=1	2	16	10	4	15	15	16	9	9	10	4	4	4	41.1	29.9	16	53.884	501	501;328	0	197.03	41.1	41.1	41.1	20665000000	6881300000	7810300000	5973300000	738030000	245760000	278940000	213330000	6753500000	6831800000	8730900000	108	105	99	312				26	399;850;974;1147;1364;3815;3816;4832;4857;4996;5083;5084;5129;5556;5760;5761
B7U4X2	B7U4X2	22	22	22	tr|B7U4X2|B7U4X2_PIG Angiopoietin-like protein 7 OS=Sus scrofa OX=9823 GN=Angptl7 PE=2 SV=1	1	22	22	22	20	18	19	20	18	19	20	18	19	67.2	67.2	67.2	39.491	344	344	0	195.6	64.5	59.9	65.4	7055600000	2694300000	2515600000	1845800000	371350000	141800000	132400000	97145000	2661300000	2485100000	2187300000	56	76	76	208				375	340;1028;1029;1506;1683;1684;1806;1948;2290;2699;2714;2873;2938;3367;3424;3425;4116;4133;4528;5066;5311;5312
F2Z5C1;A0A287A531	F2Z5C1;A0A287A531	24;24	24;24	24;24	tr|F2Z5C1|F2Z5C1_PIG Annexin OS=Sus scrofa OX=9823 GN=ANXA5 PE=1 SV=3;tr|A0A287A531|A0A287A531_PIG Annexin OS=Sus scrofa OX=9823 GN=ANXA5 PE=1 SV=1	2	24	24	24	23	24	24	23	24	24	23	24	24	77.6	77.6	77.6	36.148	321	321;321	0	192.75	77.3	77.6	77.6	4257900000	1518100000	1514500000	1225300000	141930000	50604000	50483000	40843000	1468300000	1594200000	1545600000	48	48	43	139				157	267;838;839;1436;1603;1772;2017;2175;2413;2617;2916;3208;3585;3695;3696;3796;4111;4272;4469;4470;4559;5072;5817;6017
P08059	P08059	27	27	27	sp|P08059|G6PI_PIG Glucose-6-phosphate isomerase OS=Sus scrofa OX=9823 GN=GPI PE=1 SV=3	1	27	27	27	25	25	23	25	25	23	25	25	23	57.3	57.3	57.3	63.125	558	558	0	190.84	56.1	54.5	49.5	4096300000	1501300000	1423000000	1172100000	105030000	38494000	36486000	30053000	1403100000	1531100000	1497300000	60	67	65	192				666	25;26;459;1002;1480;1497;1649;2269;2460;2597;2598;2642;3419;3673;3674;3878;4447;4571;4658;4659;4671;4931;4932;5005;5251;5335;5767
F1SRC8	F1SRC8	14	14	14	tr|F1SRC8|F1SRC8_PIG Tetranectin OS=Sus scrofa OX=9823 GN=CLEC3B PE=1 SV=1	1	14	14	14	14	13	11	14	13	11	14	13	11	73.3	73.3	73.3	22.19	202	202	0	183.12	73.3	72.3	55	15485000000	5741300000	5902800000	3840700000	1191100000	441640000	454060000	295440000	5545000000	5518400000	5511500000	34	35	34	103				555	537;612;807;1386;1940;2580;3384;4000;4001;4239;4923;4953;5098;5314
F1S021	F1S021	22	22	22	tr|F1S021|F1S021_PIG Fibrillar collagen NC1 domain-containing protein OS=Sus scrofa OX=9823 GN=COL5A1 PE=1 SV=3	1	22	22	22	22	22	20	22	22	20	22	22	20	16.1	16.1	16.1	183.87	1837	1837	0	178.35	16.1	16.1	14	4923100000	1718200000	1976600000	1228400000	46887000	16364000	18824000	11699000	1647000000	1891300000	1732900000	63	70	57	190				458	293;663;1350;1351;1573;1577;1627;1975;2063;2069;2147;2574;3081;3305;4207;4440;4682;5125;5150;5151;5317;5483
I3L781;F1SFA7	I3L781;F1SFA7	26;18	26;18	26;18	tr|I3L781|I3L781_PIG Fibrillar collagen NC1 domain-containing protein OS=Sus scrofa OX=9823 GN=COL1A2 PE=1 SV=2;tr|F1SFA7|F1SFA7_PIG Fibrillar collagen NC1 domain-containing protein OS=Sus scrofa OX=9823 GN=COL1A2 PE=1 SV=2	2	26	26	26	20	22	23	20	22	23	20	22	23	26.4	26.4	26.4	129.09	1365	1365;1135	0	171.78	22.6	23.1	23.2	13460000000	3838500000	4977600000	4644000000	166170000	47389000	61452000	57333000	4826800000	4859700000	4877500000	51	50	51	152				586	455;1032;1328;1736;1839;1861;1869;1877;1956;2081;2082;2086;2092;2197;2217;2274;2361;3363;3454;3947;3948;4036;4623;4941;4950;5776
Q19AZ8;F1SIB1	Q19AZ8;F1SIB1	25;25	25;25	25;25	sp|Q19AZ8|THRB_PIG Prothrombin OS=Sus scrofa OX=9823 GN=F2 PE=2 SV=1;tr|F1SIB1|F1SIB1_PIG Prothrombin OS=Sus scrofa OX=9823 GN=F2 PE=3 SV=3	2	25	25	25	24	23	24	24	23	24	24	23	24	49.6	49.6	49.6	70.065	623	623;623	0	171.63	47.8	48.2	47.8	2459600000	930880000	875160000	653590000	61491000	23272000	21879000	16340000	904940000	897280000	843790000	49	49	52	150				520	904;1059;1251;1269;1346;1440;1799;2747;2748;2790;2941;3009;3527;3907;4518;4520;4678;4920;5121;5666;5685;5872;5873;5935;6071
A0A286ZY95;F1SS24	A0A286ZY95;F1SS24	39;39	39;39	39;39	tr|A0A286ZY95|A0A286ZY95_PIG Uncharacterized protein OS=Sus scrofa OX=9823 GN=FN1 PE=1 SV=1;tr|F1SS24|F1SS24_PIG Uncharacterized protein OS=Sus scrofa OX=9823 GN=FN1 PE=1 SV=2	2	39	39	39	32	33	24	32	33	24	32	33	24	26.1	26.1	26.1	262.32	2380	2380;2462	0	169.51	20.8	22.8	16.1	1063300000	379360000	438770000	245200000	8575200	3059300	3538500	1977400	356380000	383690000	392430000	40	45	33	118				120	418;857;947;976;1221;1491;1572;1615;1730;1732;1824;1883;1903;1931;2056;2495;2776;3164;3431;3444;3871;3972;4058;4739;4777;4834;4849;4902;4935;4997;5178;5282;5576;5691;5712;5794;5835;6029;6052
K7GKY0;K7GP25;F1RQH9	K7GKY0;K7GP25;F1RQH9	35;33;31	35;33;31	35;33;31	tr|K7GKY0|K7GKY0_PIG CD109 antigen isoform 1 preproprotein OS=Sus scrofa OX=9823 GN=CD109 PE=1 SV=1;tr|K7GP25|K7GP25_PIG Uncharacterized protein OS=Sus scrofa OX=9823 GN=CD109 PE=1 SV=2;tr|F1RQH9|F1RQH9_PIG Uncharacterized protein OS=Sus scrofa OX=9823 GN=	3	35	35	35	28	29	33	28	29	33	28	29	33	33.5	33.5	33.5	161.54	1449	1449;1416;1390	0	167.09	27.1	27.3	33.1	1761000000	627330000	673310000	460340000	22577000	8042700	8632200	5901900	619050000	668640000	604190000	44	49	46	139				635	127;282;283;538;1080;1112;1292;1319;1554;1631;1739;1832;2106;2453;2554;2665;2680;3472;3708;3895;3954;4344;4438;4653;4655;4829;4830;5022;5133;5183;5382;5622;5648;5660;6041
F1SHL9	F1SHL9	23	23	3	tr|F1SHL9|F1SHL9_PIG Pyruvate kinase OS=Sus scrofa OX=9823 GN=PKM PE=1 SV=3	1	23	23	3	20	22	17	20	22	17	2	3	1	57.4	57.4	9.4	57.877	531	531	0	156.25	51	57.4	46.3	2433600000	894840000	1021100000	517720000	55310000	20337000	23206000	11766000	841800000	916460000	820800000	40	42	39	121				518	42;109;165;509;518;902;1063;1587;1813;1835;1966;2066;2135;2205;2758;2880;2993;3043;3974;4164;4304;5553;5788
P00355;A0A286ZQE4;A0A287BBI5;A0A286ZVK5;A0A287BG23;F1RM74	P00355;A0A286ZQE4;A0A287BBI5;A0A286ZVK5;A0A287BG23	20;19;18;18;18;2	20;19;18;18;18;2	20;19;18;18;18;2	sp|P00355|G3P_PIG Glyceraldehyde-3-phosphate dehydrogenase OS=Sus scrofa OX=9823 GN=GAPDH PE=1 SV=4;tr|A0A286ZQE4|A0A286ZQE4_PIG Glyceraldehyde-3-phosphate dehydrogenase OS=Sus scrofa OX=9823 GN=GAPDH PE=1 SV=1;tr|A0A287BBI5|A0A287BBI5_PIG Glyceraldehyde-3	6	20	20	20	18	18	16	18	18	16	18	18	16	70.9	70.9	70.9	35.836	333	333;362;325;343;393;325	0	155.22	66.7	67.3	64.3	9481200000	3458000000	3541000000	2482200000	412230000	150350000	153960000	107920000	3324000000	3400100000	3463400000	76	73	74	223				659	212;213;1767;1974;2807;3203;3500;3540;4081;4373;5396;5439;5442;5443;5454;5471;5597;5721;5722;5815
P00761;A0A287B5W2	P00761;A0A287B5W2	9;9	9;9	9;9	sp|P00761|TRYP_PIG Trypsin OS=Sus scrofa OX=9823 PE=1 SV=1;tr|A0A287B5W2|A0A287B5W2_PIG Trypsinogen isoform X1 OS=Sus scrofa OX=9823 GN=LOC100302368 PE=3 SV=1	2	9	9	9	8	7	9	8	7	9	8	7	9	58.9	58.9	58.9	24.409	231	231;246	0	153.32	49.8	45.5	58.9	23614000000	8579600000	7682900000	7351300000	1967800000	714970000	640250000	612610000	8123000000	7949700000	9632200000	27	29	35	91				299	331;2552;3127;3475;4416;4725;4759;5214;5231
F1SA70	F1SA70	32	32	19	tr|F1SA70|F1SA70_PIG Uncharacterized protein OS=Sus scrofa OX=9823 GN=HSPA2 PE=1 SV=2	1	32	32	19	25	27	27	25	27	27	15	17	15	52	52	35.3	69.024	629	629	0	149.66	38.3	46.6	43.2	4296000000	1473500000	1517800000	1304800000	102290000	35084000	36137000	31066000	1550600000	1583200000	1535900000	61	62	58	181				491	356;603;885;1207;1537;1548;1553;2064;2103;2164;2755;2756;2864;3050;3189;3296;3602;3678;3743;3744;3764;3934;3935;3981;4244;4249;4557;4760;4919;5130;5616;5620
F1SJB5;K7GLE1;P19619	F1SJB5;K7GLE1;P19619	18;16;16	18;16;16	18;16;16	tr|F1SJB5|F1SJB5_PIG Annexin OS=Sus scrofa OX=9823 GN=ANXA1 PE=1 SV=3;tr|K7GLE1|K7GLE1_PIG Annexin OS=Sus scrofa OX=9823 GN=ANXA1 PE=1 SV=2;sp|P19619|ANXA1_PIG Annexin A1 OS=Sus scrofa OX=9823 GN=ANXA1 PE=1 SV=3	3	18	18	18	12	14	12	12	14	12	12	14	12	63.9	63.9	63.9	38.744	346	346;297;346	0	149.43	45.7	50.3	44.8	676680000	208230000	230960000	237490000	22556000	6941000	7698600	7916400	258540000	254690000	231750000	20	18	15	53				525	50;271;287;298;305;501;796;1809;1821;1934;2016;2154;2189;2621;3588;4086;4459;5067
F1SFI7;A0A287BDE8;P29700	F1SFI7;A0A287BDE8;P29700	12;10;10	12;10;10	12;10;10	tr|F1SFI7|F1SFI7_PIG Alpha-2-HS-glycoprotein OS=Sus scrofa OX=9823 GN=AHSG PE=1 SV=3;tr|A0A287BDE8|A0A287BDE8_PIG Alpha-2-HS-glycoprotein OS=Sus scrofa OX=9823 GN=AHSG PE=1 SV=1;sp|P29700|FETUA_PIG Alpha-2-HS-glycoprotein (Fragment) OS=Sus scrofa OX=9823 G	3	12	12	12	11	11	10	11	11	10	11	11	10	40.3	40.3	40.3	38.789	365	365;330;362	0	149.18	40.3	40.3	38.4	12122000000	4405100000	4347700000	3369200000	673450000	244730000	241540000	187180000	4143600000	4466100000	4300600000	33	35	31	99				511	345;588;1354;1454;1455;1780;1781;2337;2346;4096;4202;4545
F1S1G8	F1S1G8	19	19	9	tr|F1S1G8|F1S1G8_PIG Amine oxidase OS=Sus scrofa OX=9823 GN=LOC110256000 PE=3 SV=3	1	19	19	9	17	18	19	17	18	19	9	9	9	40.8	40.8	23.3	76.746	692	692	0	147.88	38.3	39.9	40.8	2406300000	872120000	846040000	688100000	66841000	24226000	23501000	19114000	866920000	898340000	837720000	51	48	58	157				463	4;240;648;649;1122;1299;1490;2188;2679;2955;3151;3178;4356;4546;5494;5589;5880;6015;6037
Q29095;A0A287APX1	Q29095;A0A287APX1	12;12	12;12	12;12	sp|Q29095|PTGDS_PIG Prostaglandin-H2 D-isomerase OS=Sus scrofa OX=9823 GN=PTGDS PE=1 SV=1;tr|A0A287APX1|A0A287APX1_PIG Prostaglandin-H2 D-isomerase OS=Sus scrofa OX=9823 GN=PTGDS PE=3 SV=1	2	12	12	12	10	11	9	10	11	9	10	11	9	69.3	69.3	69.3	20.568	189	189;207	0	144.83	64.6	66.1	60.3	12812000000	4067900000	4872800000	3871100000	1067700000	338990000	406060000	322590000	4628300000	4764200000	4416500000	45	58	43	146				241	357;572;1241;1714;1914;3625;4008;4024;4642;4692;5031;5814
F2Z5E2	F2Z5E2	25	25	25	tr|F2Z5E2|F2Z5E2_PIG Antithrombin-III OS=Sus scrofa OX=9823 GN=SERPINC1 PE=1 SV=1	1	25	25	25	22	22	22	22	22	22	22	22	22	55.5	55.5	55.5	52.404	463	463	0	138.54	53.1	54.6	52.5	3648300000	1472000000	1271900000	904400000	107300000	43293000	37410000	26600000	1348100000	1266000000	1291700000	44	36	37	117				574	136;226;310;315;316;407;690;792;1394;1443;1545;1676;2445;3122;3359;3360;3393;3407;3779;4191;4378;4716;5107;5189;5190
F1SFI5	F1SFI5	22	22	22	tr|F1SFI5|F1SFI5_PIG Histidine-rich glycoprotein OS=Sus scrofa OX=9823 GN=HRG PE=1 SV=2	1	22	22	22	20	21	18	20	21	18	20	21	18	40.3	40.3	40.3	61.536	553	553	0	138.22	37.1	36.3	33.3	9477800000	3329700000	3573400000	2574700000	270790000	95134000	102100000	73563000	3263800000	3238900000	3687000000	54	64	51	169				510	72;238;950;951;1213;1352;1399;1557;1569;1851;2117;2363;2839;2883;4050;4059;4479;4681;5065;5427;5802;5816
P01965;F1RGX4;K7GNR8;P02009;F1RGX7	P01965;F1RGX4	12;12;2;1;1	12;12;2;1;1	12;12;2;1;1	sp|P01965|HBA_PIG Hemoglobin subunit alpha OS=Sus scrofa OX=9823 GN=HBA PE=1 SV=1;tr|F1RGX4|F1RGX4_PIG GLOBIN domain-containing protein OS=Sus scrofa OX=9823 GN=LOC110259958 PE=1 SV=1	5	12	12	12	11	11	12	11	11	12	11	11	12	91.5	91.5	91.5	15.039	141	141;142;142;141;141	0	134.83	91.5	91.5	91.5	98212000000	35067000000	34019000000	29127000000	8928400000	3187900000	3092600000	2647900000	37219000000	36023000000	33221000000	78	73	89	240				395	453;1614;3302;3303;3423;3656;5174;5187;5276;5376;5518;5519
F1SN68	F1SN68	17	17	17	tr|F1SN68|F1SN68_PIG Alpha-1-acid glycoprotein OS=Sus scrofa OX=9823 GN=ORM1 PE=1 SV=1	1	17	17	17	15	16	15	15	16	15	15	16	15	50.2	50.2	50.2	23.045	203	203	0	134.76	50.2	50.2	50.2	5808000000	2068800000	2092000000	1647200000	387200000	137920000	139470000	109820000	2219200000	2075600000	1983700000	46	50	50	146				540	120;818;1156;1202;2849;3892;3893;4023;4471;4472;4473;4560;4561;4562;4925;4926;5876
F1RQQ8	F1RQQ8	36	36	28	tr|F1RQQ8|F1RQQ8_PIG Alpha-1,4 glucan phosphorylase OS=Sus scrofa OX=9823 GN=PYGM PE=1 SV=2	1	36	36	28	30	27	26	30	27	26	22	19	20	54.9	54.9	44.2	97.269	842	842	0	130.2	48.6	39	40.7	1269600000	451190000	461150000	357220000	19837000	7049800	7205500	5581600	434530000	469130000	467880000	44	45	38	127				428	326;359;474;727;801;1050;1236;1679;1998;2238;2300;2303;2497;2623;2644;2752;2972;3204;3233;3306;3719;3840;4188;4867;4967;5155;5185;5201;5324;5408;5436;5450;5531;5839;5862;5913
Q767L7;F2Z5B2;P02554;A0A287AZ37;A0A287AHL4;A0A287AGU7;A0A287A6Y9;F1S6M7	Q767L7;F2Z5B2;P02554;A0A287AZ37;A0A287AHL4;A0A287AGU7;A0A287A6Y9	17;17;12;10;10;10;10;7	17;17;12;10;10;10;10;7	5;5;1;1;1;1;1;1	sp|Q767L7|TBB5_PIG Tubulin beta chain OS=Sus scrofa OX=9823 GN=TUBB PE=2 SV=1;tr|F2Z5B2|F2Z5B2_PIG Tubulin beta chain OS=Sus scrofa OX=9823 GN=TUBB PE=1 SV=2;sp|P02554|TBB_PIG Tubulin beta chain OS=Sus scrofa OX=9823 PE=1 SV=1;tr|A0A287AZ37|A0A287AZ37_PIG	8	17	17	5	14	14	14	14	14	14	4	5	4	58.6	58.6	19.4	49.67	444	444;459;445;397;445;445;445;450	0	127.42	45.9	45.3	49.1	822000000	325610000	298910000	197470000	37363000	14801000	13587000	8976000	307600000	288970000	281510000	25	23	23	71				572	200;291;1065;1444;1756;2633;2709;2741;2894;3007;3170;3518;3626;3885;3961;4532;6009
P02189;A0A287B800	P02189	12;1	12;1	12;1	sp|P02189|MYG_PIG Myoglobin OS=Sus scrofa OX=9823 GN=MB PE=1 SV=2	2	12	12	12	10	10	10	10	10	10	10	10	10	85.7	85.7	85.7	17.084	154	154;32	0	126.97	76	70.1	80.5	7527500000	3152500000	2460000000	1915000000	627300000	262710000	205000000	159590000	2970300000	2434000000	2580200000	49	50	44	143				660	249;1273;1953;1958;2036;2275;2276;2320;4458;5284;5974;5989
F1SQX9;A0A287BS37;REV__F1S3S9	F1SQX9;A0A287BS37	11;9;1	11;9;1	11;9;1	tr|F1SQX9|F1SQX9_PIG Apolipoprotein D OS=Sus scrofa OX=9823 GN=APOD PE=1 SV=3;tr|A0A287BS37|A0A287BS37_PIG Apolipoprotein D OS=Sus scrofa OX=9823 GN=APOD PE=1 SV=1	3	11	11	11	10	11	10	10	11	10	10	11	10	54.2	54.2	54.2	21.522	190	190;176;465	0	126.91	52.1	54.2	54.2	55248000000	18619000000	23325000000	13305000000	5524800000	1861900000	2332500000	1330500000	17874000000	20464000000	20446000000	62	68	67	197				551	75;596;597;788;2121;2666;3726;3921;3922;5869;5870
I3L651;F1RX37	I3L651;F1RX37	25;25	25;25	25;25	tr|I3L651|I3L651_PIG Fibrinogen beta chain OS=Sus scrofa OX=9823 GN=FGB PE=1 SV=2;tr|F1RX37|F1RX37_PIG Fibrinogen beta chain OS=Sus scrofa OX=9823 GN=FGB PE=1 SV=2	2	25	25	25	20	22	20	20	22	20	20	22	20	67.6	67.6	67.6	51.696	454	454;495	0	119.55	52	62.6	61.5	1801600000	602160000	649460000	549970000	52988000	17711000	19102000	16176000	633980000	643530000	678340000	36	39	34	109				448	198;221;876;1097;1110;1128;1945;2277;2331;2700;2922;3089;3265;3810;4097;4131;4132;4293;4297;5056;5057;5109;5897;6035;6104
A0A287BN06	A0A287BN06	36	36	0	tr|A0A287BN06|A0A287BN06_PIG Uncharacterized protein OS=Sus scrofa OX=9823 GN=PZP PE=1 SV=1	1	36	36	0	31	30	26	31	30	26	0	0	0	33.8	33.8	0	158.23	1416	1416	0	117.8	28.2	28.7	24.4	1327800000	466140000	451610000	410030000	14277000	5012300	4856000	4408900	475470000	441640000	528250000	38	40	40	118				341	208;269;329;430;443;486;559;1159;1749;1825;1929;2042;2074;2193;2231;2282;2336;2459;2466;3077;3370;3508;3742;4217;4535;4698;4700;4822;5167;5245;5465;5554;5571;5667;5668;5931
A0A287AQ20;K7GPW1;F1S133	A0A287AQ20;K7GPW1;F1S133	24;23;23	24;23;23	24;23;23	tr|A0A287AQ20|A0A287AQ20_PIG Complement factor I isoform 1 preproprotein OS=Sus scrofa OX=9823 GN=CFI PE=1 SV=1;tr|K7GPW1|K7GPW1_PIG Uncharacterized protein OS=Sus scrofa OX=9823 GN=CFI PE=1 SV=2;tr|F1S133|F1S133_PIG Uncharacterized protein OS=Sus scrofa O	3	24	24	24	21	20	17	21	20	17	21	20	17	52.8	52.8	52.8	65.338	587	587;550;575	0	117.2	47	46.3	37.5	2886700000	1025800000	1193800000	667200000	62755000	22299000	25952000	14504000	1098600000	957720000	1014400000	42	38	27	107				243	556;560;1149;1334;2053;2130;2637;3124;3382;4047;4455;4465;4484;4505;4538;4796;4813;4828;4868;5206;5207;5331;5733;6036
A0A286ZKK0;F1RJT3;A0A287BD54;I3LJE2;A0A287BQR7;A0A287A9G1;A0A287BBD8;I3LEA3	A0A286ZKK0;F1RJT3;A0A287BD54;I3LJE2;A0A287BQR7	22;22;22;22;20;2;2;1	22;22;22;22;20;2;2;1	21;21;21;21;19;1;1;0	tr|A0A286ZKK0|A0A286ZKK0_PIG Amidohydro-rel domain-containing protein OS=Sus scrofa OX=9823 GN=DPYSL2 PE=1 SV=1;tr|F1RJT3|F1RJT3_PIG Amidohydro-rel domain-containing protein OS=Sus scrofa OX=9823 GN=DPYSL2 PE=1 SV=3;tr|A0A287BD54|A0A287BD54_PIG Amidohydro-	8	22	22	21	19	20	21	19	20	21	18	19	20	63.3	63.3	60.5	62.321	572	572;593;635;677;549;572;686;509	0	114.78	57.3	55.2	62.1	1209400000	465320000	417210000	326910000	31827000	12245000	10979000	8603000	443770000	440550000	418470000	35	39	39	113				35	21;777;878;1667;1669;1980;2046;2144;2176;2397;2576;2801;2803;3631;3717;3737;3852;4150;4381;4573;4961;5351
A0A286ZFW3	A0A286ZFW3	14	14	3	tr|A0A286ZFW3|A0A286ZFW3_PIG Beta-2-glycoprotein 1 OS=Sus scrofa OX=9823 GN=APOH PE=1 SV=1	1	14	14	3	13	13	12	13	13	12	3	3	3	56.2	56.2	14.5	38.275	345	345	0	114.23	56.2	53.6	51.3	4281300000	1590600000	1592300000	1098400000	178390000	66276000	66344000	45768000	1578500000	1560500000	1454700000	45	48	48	141				9	431;433;593;621;1201;1591;2848;4262;4757;4873;4878;5232;5852;6079
F1SQL2;A0A286ZJ45	F1SQL2;A0A286ZJ45	15;14	15;14	15;14	tr|F1SQL2|F1SQL2_PIG EGF-containing fibulin-like extracellular matrix protein 1 OS=Sus scrofa OX=9823 GN=EFEMP1 PE=1 SV=2;tr|A0A286ZJ45|A0A286ZJ45_PIG Uncharacterized protein OS=Sus scrofa OX=9823 GN=EFEMP1 PE=1 SV=1	2	15	15	15	14	13	14	14	13	14	14	13	14	43	43	43	54.869	498	498;458	0	112.65	40.2	38.4	40	1628000000	565750000	515320000	546920000	60296000	20954000	19086000	20256000	606060000	557180000	622150000	26	27	24	77				549	91;628;631;774;1300;1489;1681;2134;2671;3327;3897;4246;4529;4799;4874
A0A286ZVY0;F1ST01;A0A286ZTB0;A0A286ZRR3	A0A286ZVY0;F1ST01;A0A286ZTB0;A0A286ZRR3	23;23;23;22	23;23;23;22	23;23;23;22	tr|A0A286ZVY0|A0A286ZVY0_PIG Selenium-binding protein 1 isoform 1 OS=Sus scrofa OX=9823 GN=SELENBP1 PE=1 SV=1;tr|F1ST01|F1ST01_PIG Selenium-binding protein 1 isoform 1 OS=Sus scrofa OX=9823 GN=SELENBP1 PE=1 SV=2;tr|A0A286ZTB0|A0A286ZTB0_PIG Selenium-bindin	4	23	23	23	21	19	19	21	19	19	21	19	19	63.3	63.3	63.3	55.945	504	504;505;506;454	0	112.05	56.5	53.8	51.2	1197400000	460940000	423470000	313010000	35218000	13557000	12455000	9206200	403240000	456320000	427090000	34	34	40	108				87	521;550;739;1136;1628;1926;1936;2178;2258;2317;2832;3318;3341;3342;3501;3610;3980;4127;4277;4679;5193;5194;5431
F1RKG8	F1RKG8	15	15	15	tr|F1RKG8|F1RKG8_PIG Uncharacterized protein OS=Sus scrofa OX=9823 GN=PEBP1 PE=1 SV=1	1	15	15	15	15	15	14	15	15	14	15	15	14	85.6	85.6	85.6	20.971	187	187	0	110.47	85.6	85.6	85	3452300000	1093100000	1406500000	952620000	215770000	68321000	87908000	59539000	1133500000	1394200000	1195300000	28	27	30	85				406	1484;2052;2968;3587;3607;3608;4065;4708;4709;5525;5850;5936;6039;6092;6093
A0A287AXR5;F2Z558	A0A287AXR5;F2Z558	9;9	7;7	7;7	tr|A0A287AXR5|A0A287AXR5_PIG 14_3_3 domain-containing protein OS=Sus scrofa OX=9823 GN=YWHAZ PE=1 SV=1;tr|F2Z558|F2Z558_PIG 14-3-3 protein zeta/delta OS=Sus scrofa OX=9823 GN=YWHAZ PE=1 SV=3	2	9	7	7	9	8	9	7	6	7	7	6	7	47.4	39.7	39.7	26.683	234	234;245	0	109.89	47.4	43.6	47.4	1379000000	484290000	519300000	375430000	62683000	22013000	23605000	17065000	485100000	512140000	488740000	13	17	13	43				265	954;1632;1985;3635;3862;4805;4842;5902;5981
A0A287B2M3;Q4GWZ2;A0A287BE17;F1SUJ1;I3LC48	A0A287B2M3;Q4GWZ2	7;7;2;1;1	7;7;2;1;1	7;7;2;1;1	tr|A0A287B2M3|A0A287B2M3_PIG 40S ribosomal protein SA OS=Sus scrofa OX=9823 GN=RPSA PE=1 SV=1;sp|Q4GWZ2|RSSA_PIG 40S ribosomal protein SA OS=Sus scrofa OX=9823 GN=RPSA PE=1 SV=3	5	7	7	7	6	7	5	6	7	5	6	7	5	34.9	34.9	34.9	30.707	275	275;295;261;209;272	0	108.95	32	34.9	30.2	245240000	85472000	112200000	47569000	14426000	5027700	6600000	2798200	86882000	76463000	95136000	8	7	6	21				283	77;217;1496;1731;3311;4507;4508
F1S285;K7GT00;A0A287BGV6	F1S285;K7GT00;A0A287BGV6	36;36;35	36;36;35	36;36;35	tr|F1S285|F1S285_PIG Uncharacterized protein OS=Sus scrofa OX=9823 GN=COL14A1 PE=1 SV=3;tr|K7GT00|K7GT00_PIG Collagen alpha-1(XIV) chain isoform X2 OS=Sus scrofa OX=9823 GN=COL14A1 PE=1 SV=2;tr|A0A287BGV6|A0A287BGV6_PIG Uncharacterized protein OS=Sus scrof	3	36	36	36	31	27	23	31	27	23	31	27	23	28.4	28.4	28.4	189.82	1760	1760;1780;1739	0	107.85	25.6	20.9	18	1148400000	454080000	427020000	267290000	11370000	4495900	4227900	2646500	412780000	415810000	395570000	47	38	32	117				465	363;661;742;883;1209;1408;1814;2156;2251;2348;2349;2472;2475;2501;2505;2763;2774;2797;2812;2884;3012;3325;3399;3698;3861;3867;3879;3943;4255;4497;5461;5513;5710;5715;5995;6073
I3LR56;I3LU79	I3LR56;I3LU79	19;19	19;19	19;19	tr|I3LR56|I3LR56_PIG Uncharacterized protein OS=Sus scrofa OX=9823 GN=MAMDC2 PE=4 SV=2;tr|I3LU79|I3LU79_PIG Uncharacterized protein OS=Sus scrofa OX=9823 GN=MAMDC2 PE=4 SV=2	2	19	19	19	17	16	17	17	16	17	17	16	17	47.3	47.3	47.3	61.979	545	545;582	0	106.49	43.7	43.7	41.1	1494800000	498130000	580170000	416500000	48219000	16069000	18715000	13435000	500790000	550190000	562440000	44	49	46	139				623	461;988;1187;1370;1371;1549;1733;1765;2815;3290;3573;3590;3716;3729;3788;4310;4939;5730;5840
Q2XVP4;F1SHQ8;F1RYV9;F1SHC1;F2Z5S8;A0A286ZNY1	Q2XVP4;F1SHQ8;F1RYV9;F1SHC1;F2Z5S8;A0A286ZNY1	15;14;13;13;12;12	15;14;13;13;12;12	0;0;0;0;0;0	sp|Q2XVP4|TBA1B_PIG Tubulin alpha-1B chain OS=Sus scrofa OX=9823 GN=TUBA1B PE=1 SV=1;tr|F1SHQ8|F1SHQ8_PIG Tubulin alpha chain OS=Sus scrofa OX=9823 GN=TUBA1A PE=3 SV=2;tr|F1RYV9|F1RYV9_PIG Tubulin alpha chain OS=Sus scrofa OX=9823 GN=LOC100127131 PE=3 SV=3	6	15	15	0	11	14	11	11	14	11	0	0	0	51.2	51.2	0	50.151	451	451;435;414;449;438;448	0	104.8	36.8	49.4	40.4	1209600000	436890000	462100000	310590000	50399000	18204000	19254000	12941000	443430000	450550000	403850000	22	27	25	74				721	142;440;451;485;1003;1119;1531;2517;3202;3843;4173;4567;4973;5377;6016
Q5S1S4	Q5S1S4	17	17	17	sp|Q5S1S4|CAH3_PIG Carbonic anhydrase 3 OS=Sus scrofa OX=9823 GN=CA3 PE=2 SV=3	1	17	17	17	14	15	16	14	15	16	14	15	16	70.8	70.8	70.8	29.411	260	260	0	104.27	64.6	67.3	65.8	1817700000	610670000	649170000	557830000	113600000	38167000	40573000	34865000	698330000	643270000	635800000	36	37	38	111				725	780;1087;1242;1363;1483;1816;1850;1935;1994;2253;2318;4006;4646;4975;5726;5877;6023
A0A286ZQF6	A0A286ZQF6	12	11	9	tr|A0A286ZQF6|A0A286ZQF6_PIG Uncharacterized protein OS=Sus scrofa OX=9823 PE=1 SV=1	1	12	11	9	12	11	12	11	10	11	9	9	9	46.7	42.4	38.5	44.409	403	403	0	104.16	46.7	46.2	46.7	13369000000	5048900000	4629800000	3690200000	954920000	360630000	330700000	263590000	4440200000	4699700000	5248000000	44	45	40	129				67	785;846;1010;1812;4370;5129;5261;5555;5593;5643;5758;5759
F1S6B5;Q9TTB4	F1S6B5	12;5	12;5	12;5	tr|F1S6B5|F1S6B5_PIG Fibromodulin OS=Sus scrofa OX=9823 GN=FMOD PE=1 SV=3	2	12	12	12	11	11	10	11	11	10	11	11	10	40.7	40.7	40.7	43.197	376	376;147	0	104	38.6	40.7	38.6	3403900000	1349500000	1171100000	883300000	226920000	89964000	78073000	58887000	1258900000	1137400000	1140000000	30	28	34	92				482	677;1276;2640;2662;2958;2999;3042;3703;4405;4608;5570;6002
F1SU03;A0A286ZHV7;A0A287ATP0;A0A287AF47	F1SU03;A0A286ZHV7;A0A287ATP0;A0A287AF47	36;35;35;35	36;35;35;35	36;35;35;35	tr|F1SU03|F1SU03_PIG Uncharacterized protein OS=Sus scrofa OX=9823 GN=HSPG2 PE=1 SV=3;tr|A0A286ZHV7|A0A286ZHV7_PIG Uncharacterized protein OS=Sus scrofa OX=9823 GN=HSPG2 PE=1 SV=1;tr|A0A287ATP0|A0A287ATP0_PIG Uncharacterized protein OS=Sus scrofa OX=9823 G	4	36	36	36	24	29	19	24	29	19	24	29	19	13.5	13.5	13.5	461.35	4323	4323;4225;4340;4346	0	103.71	8.8	11.6	6.5	589960000	231600000	240020000	118350000	3025400	1187700	1230900	606900	212780000	223840000	186540000	28	35	21	84				560	18;111;115;154;156;214;342;414;534;535;594;1062;1200;1510;1526;1967;2050;2165;2323;2658;2695;3021;3086;3158;3176;3346;3369;3594;3603;3623;4666;4677;4706;4816;5637;5917
F1S788	F1S788	20	20	20	tr|F1S788|F1S788_PIG MACPF domain-containing protein OS=Sus scrofa OX=9823 GN=C8A PE=1 SV=3	1	20	20	20	17	18	16	17	18	16	17	18	16	48	48	48	66.06	589	589	0	102.25	41.8	42.3	34.8	1727000000	663560000	572650000	490800000	47972000	18432000	15907000	13633000	668730000	564180000	634610000	28	30	28	86				483	241;419;549;602;881;1396;1576;1704;1705;2310;2347;2476;2924;3136;3613;4615;5618;5950;6020;6100
P80031;M3V836;A0A287AZ91;A0A287AQ27;I3L7B9;F1RVN0	P80031;M3V836;A0A287AZ91	11;11;10;3;1;1	11;11;10;3;1;1	11;11;10;3;1;1	sp|P80031|GSTP1_PIG Glutathione S-transferase P OS=Sus scrofa OX=9823 GN=GSTP1 PE=1 SV=2;tr|M3V836|M3V836_PIG Glutathione S-transferase pi 1 OS=Sus scrofa OX=9823 GN=GSTP1 PE=1 SV=1;tr|A0A287AZ91|A0A287AZ91_PIG Uncharacterized protein OS=Sus scrofa OX=9823	6	11	11	11	10	11	9	10	11	9	10	11	9	65.2	65.2	65.2	23.497	207	207;208;216;193;193;210	0	102.09	65.2	65.2	61.8	2613500000	968810000	905950000	738730000	201040000	74524000	69688000	56825000	924330000	965530000	934830000	24	27	23	74				652	133;1055;1152;1662;2524;3687;3688;4054;4494;5893;5894
A0A287A1J6	A0A287A1J6	7	4	4	tr|A0A287A1J6|A0A287A1J6_PIG Ig-like domain-containing protein OS=Sus scrofa OX=9823 PE=4 SV=1	1	7	4	4	7	6	7	4	4	4	4	4	4	76.1	53.2	53.2	12.241	109	109	0	101.93	76.1	74.3	76.1	8541600000	1289400000	3969600000	3282500000	1423600000	214910000	661600000	547090000	3396000000	3224000000	2694300000	37	47	32	116				141	564;973;1147;1197;5557;5758;5759
P62936;I3LE53;F1SF95;A0A286ZLP4;A0A287AH51;A0A287AKH5;A0A287A343;F1S2E3;A0A287AEA2;A0A286ZVZ7;F1SV03;A0A286ZJY9	P62936	14;3;2;1;1;1;1;1;1;1;1;1	14;3;2;1;1;1;1;1;1;1;1;1	12;3;0;0;1;1;1;0;0;1;1;1	sp|P62936|PPIA_PIG Peptidyl-prolyl cis-trans isomerase A OS=Sus scrofa OX=9823 GN=PPIA PE=1 SV=2	12	14	14	12	10	13	13	10	13	13	10	11	12	78	78	70.7	17.869	164	164;157;177;140;152;159;166;207;211;301;303;326	0	100.86	70.1	78	74.4	2909200000	816660000	1249100000	843450000	193950000	54444000	83274000	56230000	980330000	1058000000	976690000	30	32	38	100				692	1185;1529;2343;2359;2547;2754;2890;4576;4838;4912;5466;5560;5635;5636
F1SUA0	F1SUA0	14	14	14	tr|F1SUA0|F1SUA0_PIG Uncharacterized protein OS=Sus scrofa OX=9823 GN=FBLN7 PE=4 SV=3	1	14	14	14	13	14	12	13	14	12	13	14	12	25.8	25.8	25.8	60.711	569	569	0	98.27	24.8	25.8	23.9	3481700000	1255800000	1353800000	872130000	84919000	30629000	33019000	21271000	1260200000	1279000000	1189900000	51	49	35	135				561	312;313;554;1499;1578;1952;2976;3624;4198;4423;4983;5079;5689;5929
A0A286ZZM9;F1SSF7	A0A286ZZM9;F1SSF7	25;25	25;25	24;24	tr|A0A286ZZM9|A0A286ZZM9_PIG F5/8 type C domain-containing protein OS=Sus scrofa OX=9823 GN=AEBP1 PE=1 SV=1;tr|F1SSF7|F1SSF7_PIG Adipocyte enhancer-binding protein 1 OS=Sus scrofa OX=9823 GN=AEBP1 PE=1 SV=1	2	25	25	24	17	22	17	17	22	17	17	21	17	29.6	29.6	28.8	126.02	1120	1120;1140	0	98.186	21	26.6	19.7	871570000	288790000	361070000	221710000	15027000	4979200	6225300	3822600	323490000	323000000	287870000	26	26	26	78				129	195;979;1079;1287;1479;1723;1844;1921;2444;2607;2816;2870;3093;3562;3583;3912;4311;4861;4872;5088;5586;5746;5826;6007;6072
A0A286ZS17	A0A286ZS17	9	3	3	tr|A0A286ZS17|A0A286ZS17_PIG Ig-like domain-containing protein OS=Sus scrofa OX=9823 PE=4 SV=1	1	9	3	3	8	8	9	2	2	3	2	2	3	77.1	40.4	40.4	12.282	109	109	0	97.735	74.3	74.3	77.1	2981100000	1411400000	1087000000	482700000	596220000	282280000	217400000	96540000	1496600000	1038200000	563490000	14	24	17	55				81	850;974;975;1147;5556;5671;5672;5760;5761
Q6S4N2;A0A287BQU9;P34930;P34934	Q6S4N2;A0A287BQU9;P34930	26;26;20;5	22;22;17;5	10;10;6;0	sp|Q6S4N2|HS71B_PIG Heat shock 70 kDa protein 1B OS=Sus scrofa OX=9823 GN=HSPA1B PE=2 SV=1;tr|A0A287BQU9|A0A287BQU9_PIG Uncharacterized protein OS=Sus scrofa OX=9823 PE=3 SV=1;sp|P34930|HS71A_PIG Heat shock 70 kDa protein 1A OS=Sus scrofa OX=9823 GN=HSPA1A	4	26	22	10	21	20	24	18	18	20	7	8	8	47.7	43.2	19.5	70.097	641	641;676;641;379	0	96.902	39	39.2	45.4	1414700000	541010000	466360000	407290000	36273000	13872000	11958000	10443000	546100000	494600000	490620000	32	32	36	100				348	143;341;355;402;655;886;1208;1268;1552;1570;2546;2755;2756;2865;3189;3297;3547;3548;3759;3933;4242;4558;4769;5130;5621;5972
I3L893;A0A287B4U1;A0A287BPJ1;A0A287B799	I3L893;A0A287B4U1;A0A287BPJ1;A0A287B799	18;17;17;15	18;17;17;15	12;11;12;9	tr|I3L893|I3L893_PIG Rab GDP dissociation inhibitor OS=Sus scrofa OX=9823 GN=GDI1 PE=1 SV=2;tr|A0A287B4U1|A0A287B4U1_PIG Rab GDP dissociation inhibitor OS=Sus scrofa OX=9823 GN=GDI1 PE=1 SV=1;tr|A0A287BPJ1|A0A287BPJ1_PIG Rab GDP dissociation inhibitor OS=S	4	18	18	12	17	14	15	17	14	15	11	10	10	56.5	56.5	40.5	48.153	425	425;452;498;465	0	95.536	53.4	51.1	47.1	668230000	258830000	243230000	166160000	23042000	8925300	8387300	5729800	253080000	245320000	217070000	24	23	24	71				588	1536;1635;1666;2114;2530;2863;2928;3604;3689;3732;3733;3925;3978;4687;4883;4917;5595;5954
D0G0C7;I3L7P7	D0G0C7;I3L7P7	3;3	3;3	3;3	tr|D0G0C7|D0G0C7_PIG Antioxidant protein 1 homolog (Yeast) OS=Sus scrofa OX=9823 GN=ATOX1 PE=1 SV=1;tr|I3L7P7|I3L7P7_PIG Copper transport protein ATOX1 OS=Sus scrofa OX=9823 GN=ATOX1 PE=1 SV=2	2	3	3	3	2	2	3	2	2	3	2	2	3	58.8	58.8	58.8	7.3664	68	68;107	0	95.179	47.1	47.1	58.8	401180000	99422000	174790000	126960000	100290000	24855000	43698000	31740000	131930000	161330000	144090000	4	7	7	18				381	466;3139;5228
K7GLQ8;F6PXR6;K7GSI9;K7GS06	K7GLQ8;F6PXR6;K7GSI9;K7GS06	12;12;12;9	12;12;12;9	12;12;12;9	tr|K7GLQ8|K7GLQ8_PIG Uncharacterized protein OS=Sus scrofa OX=9823 GN=FHL1 PE=1 SV=2;tr|F6PXR6|F6PXR6_PIG Four and a half LIM domains protein 1 isoform 5 OS=Sus scrofa OX=9823 GN=FHL1 PE=1 SV=1;tr|K7GSI9|K7GSI9_PIG Uncharacterized protein OS=Sus scrofa OX=	4	12	12	12	12	12	11	12	12	11	12	12	11	57.9	57.9	57.9	31.999	280	280;324;342;323	0	94.151	57.9	57.9	48.6	1592500000	610890000	519050000	462560000	66355000	25454000	21627000	19274000	587870000	531610000	605610000	30	26	23	79				579	215;575;1517;1527;1715;1742;1791;1845;2150;3914;4260;6096
I3LJW2;F1RX35	I3LJW2;F1RX35	18;18	18;18	18;18	tr|I3LJW2|I3LJW2_PIG Fibrinogen C-terminal domain-containing protein OS=Sus scrofa OX=9823 GN=FGG PE=1 SV=1;tr|F1RX35|F1RX35_PIG Fibrinogen C-terminal domain-containing protein OS=Sus scrofa OX=9823 GN=FGG PE=4 SV=3	2	18	18	18	15	15	14	15	15	14	15	15	14	48.6	48.6	48.6	49.618	438	438;446	0	93.365	41.1	41.1	38.1	1345400000	477940000	521320000	346100000	39569000	14057000	15333000	10180000	470340000	516040000	457290000	28	31	34	93				446	204;552;1175;1339;1405;1406;1586;1642;2381;2521;2914;3685;4002;4751;5118;5456;5612;5919
A0A287AT36;F1S790	A0A287AT36;F1S790	18;18	18;18	18;18	tr|A0A287AT36|A0A287AT36_PIG MACPF domain-containing protein OS=Sus scrofa OX=9823 GN=C8B PE=1 SV=1;tr|F1S790|F1S790_PIG MACPF domain-containing protein OS=Sus scrofa OX=9823 GN=C8B PE=1 SV=3	2	18	18	18	17	16	16	17	16	16	17	16	16	45.8	45.8	45.8	66.597	590	590;610	0	92.999	43.7	43.7	40.2	1224700000	455140000	451390000	318120000	34018000	12643000	12538000	8836700	435810000	447830000	428980000	39	38	36	113				255	116;517;531;561;610;714;786;855;1229;1445;1919;2514;2925;3865;4195;4720;4734;6098
A0A287A608;A0A286ZPY1;A0A286ZP76;A0A287A4Q2	A0A287A608;A0A286ZPY1;A0A286ZP76	36;25;19;14	36;25;19;14	15;10;9;8	tr|A0A287A608|A0A287A608_PIG Uncharacterized protein OS=Sus scrofa OX=9823 GN=AHNAK PE=1 SV=1;tr|A0A286ZPY1|A0A286ZPY1_PIG Uncharacterized protein OS=Sus scrofa OX=9823 GN=AHNAK PE=1 SV=1;tr|A0A286ZP76|A0A286ZP76_PIG Uncharacterized protein OS=Sus scrofa O	4	36	36	15	24	30	23	24	30	23	7	12	8	34.8	34.8	9.8	398.65	3745	3745;1194;959;910	0	92.954	29.2	31	25.9	1683400000	591360000	691680000	400380000	6033800	2119600	2479200	1435100	573970000	611050000	601700000	46	54	45	145				164	78;79;108;328;1588;1696;1697;1854;1855;2088;2089;2724;2725;2726;2727;2728;2729;3045;3373;3641;5070;5252;5253;5254;5255;5257;5258;5259;5264;5280;5281;5302;5391;5467;5572;5645
Q9TSX9	Q9TSX9	13	13	13	sp|Q9TSX9|PRDX6_PIG Peroxiredoxin-6 OS=Sus scrofa OX=9823 GN=PRDX6 PE=2 SV=3	1	13	13	13	10	11	13	10	11	13	10	11	13	69.6	69.6	69.6	25.037	224	224	0	92.139	66.5	62.9	69.6	1371500000	568720000	454130000	348630000	76194000	31596000	25230000	19369000	510860000	507560000	452560000	27	25	31	83				737	731;789;814;1430;1589;2991;3457;3668;3798;4035;5213;5728;5729
F1SMJ1;Q9TUQ3	F1SMJ1;Q9TUQ3	26;26	26;26	26;26	tr|F1SMJ1|F1SMJ1_PIG Complement component C7 OS=Sus scrofa OX=9823 GN=C7 PE=1 SV=3;sp|Q9TUQ3|CO7_PIG Complement component C7 OS=Sus scrofa OX=9823 GN=C7 PE=1 SV=1	2	26	26	26	22	25	20	22	25	20	22	25	20	41.9	41.9	41.9	92.851	841	841;843	0	92.132	37.6	40.3	31	1721200000	554390000	697730000	469090000	31295000	10080000	12686000	8528900	636020000	600800000	617690000	34	40	36	110				535	38;56;301;500;539;574;740;1389;1937;2032;2208;2375;3187;3254;3449;3513;3663;3707;3836;4088;4406;5235;5342;5497;5682;6068
P00336;F1SR05;A0A287AQS1;A0A287B094	P00336;F1SR05;A0A287AQS1;A0A287B094	16;16;15;12	14;14;14;10	14;14;14;10	sp|P00336|LDHB_PIG L-lactate dehydrogenase B chain OS=Sus scrofa OX=9823 GN=LDHB PE=1 SV=3;tr|F1SR05|F1SR05_PIG L-lactate dehydrogenase OS=Sus scrofa OX=9823 GN=LDHB PE=3 SV=3;tr|A0A287AQS1|A0A287AQS1_PIG L-lactate dehydrogenase B chain OS=Sus scrofa OX=98	4	16	14	14	13	15	12	11	13	10	11	13	10	56.6	51.2	51.2	36.612	334	334;377;319;332	0	90.919	41.6	53.3	45.8	1170100000	389970000	484490000	295670000	53187000	17726000	22022000	13439000	407290000	419360000	427200000	21	27	24	72				552	1598;1859;2039;2523;2772;2780;2811;3183;3211;3219;3340;3745;3940;4637;4638;5438
A0A286ZUI3;A0A287A391;A0A288CG57;Q0PY11;A0A287ANW5;A0A287AJQ9;A0A287BJG5;B9W5V0;A0A286ZNV2;F1STM4;A0A286ZIH3;A0A287AB82;A0A287AVL5;F1RXI4	A0A286ZUI3;A0A287A391;A0A288CG57;Q0PY11;A0A287ANW5;A0A287AJQ9;A0A287BJG5;B9W5V0;A0A286ZNV2	14;14;14;14;13;13;12;7;7;5;4;3;2;1	14;14;14;14;13;13;12;7;7;5;4;3;2;1	14;14;14;14;13;13;12;7;7;5;4;3;2;1	tr|A0A286ZUI3|A0A286ZUI3_PIG Tr-type G domain-containing protein OS=Sus scrofa OX=9823 GN=EEF1A1 PE=1 SV=1;tr|A0A287A391|A0A287A391_PIG Elongation factor 1-alpha OS=Sus scrofa OX=9823 GN=EEF1A1 PE=1 SV=1;tr|A0A288CG57|A0A288CG57_PIG Elongation factor 1-alp	14	14	14	14	12	13	14	12	13	14	12	13	14	51.7	51.7	51.7	46.661	433	433;441;449;462;414;502;428;463;588;461;454;206;430;59	0	89.094	47.8	49.4	51.7	1170700000	347190000	405590000	417920000	45027000	13353000	15600000	16074000	425100000	424480000	441330000	24	28	27	79				97	750;1198;1469;2504;2516;3364;3884;4180;4248;4510;4778;5319;5912;6103
P19620;F1S073;A0A287BI04;A0A286ZJV6;A0A287AC54	P19620;F1S073;A0A287BI04;A0A286ZJV6	16;16;15;15;7	16;16;15;15;7	16;16;15;15;7	sp|P19620|ANXA2_PIG Annexin A2 OS=Sus scrofa OX=9823 GN=ANXA2 PE=1 SV=4;tr|F1S073|F1S073_PIG Annexin OS=Sus scrofa OX=9823 GN=ANXA2 PE=1 SV=2;tr|A0A287BI04|A0A287BI04_PIG Annexin OS=Sus scrofa OX=9823 GN=ANXA2 PE=3 SV=1;tr|A0A286ZJV6|A0A286ZJV6_PIG Annexin	5	16	16	16	12	13	9	12	13	9	12	13	9	52.8	52.8	52.8	38.422	339	339;339;322;414;179	0	88.431	39.5	48.4	32.7	491240000	169200000	199460000	122580000	17544000	6043000	7123700	4377800	173230000	171410000	181320000	17	18	10	45				459	98;658;779;1811;2015;2190;3322;4098;4401;4645;4779;4886;4887;5063;5068;5821
F1SH96;A0A287B3S3;Q29052	F1SH96;A0A287B3S3;Q29052	20;20;18	20;20;18	20;20;18	tr|F1SH96|F1SH96_PIG Inter-alpha-trypsin inhibitor heavy chain H1 OS=Sus scrofa OX=9823 GN=ITIH1 PE=1 SV=3;tr|A0A287B3S3|A0A287B3S3_PIG Inter-alpha-trypsin inhibitor heavy chain H1 OS=Sus scrofa OX=9823 GN=ITIH1 PE=1 SV=1;sp|Q29052|ITIH1_PIG Inter-alpha-tr	3	20	20	20	16	16	16	16	16	16	16	16	16	28	28	28	100.04	902	902;930;902	0	81.762	22.1	21.8	21.8	897700000	368920000	321060000	207720000	16030000	6587900	5733300	3709200	317610000	312690000	326350000	21	18	19	58				286	20;336;376;413;993;1052;1442;1504;1955;1965;2139;2615;2820;3034;3515;3576;4122;5123;5124;5717
A0A287BHL7;I3LC64	A0A287BHL7;I3LC64	21;21	21;21	21;21	tr|A0A287BHL7|A0A287BHL7_PIG Extracellular matrix protein 1 isoform 1 OS=Sus scrofa OX=9823 GN=ECM1 PE=1 SV=1;tr|I3LC64|I3LC64_PIG Uncharacterized protein OS=Sus scrofa OX=9823 GN=ECM1 PE=1 SV=2	2	21	21	21	21	18	15	21	18	15	21	18	15	54.9	54.9	54.9	60.468	541	541;559	0	81.262	54.9	50.1	39.7	1271500000	450320000	505510000	315650000	31787000	11258000	12638000	7891200	461860000	463540000	435530000	45	39	32	116				327	14;61;475;506;781;1271;1388;1518;1680;3040;3466;3571;3868;3984;4079;4130;4147;4155;4177;5699;5700
I3LFH1	I3LFH1	4	4	4	tr|I3LFH1|I3LFH1_PIG Ig-like domain-containing protein OS=Sus scrofa OX=9823 PE=1 SV=2	1	4	4	4	4	4	3	4	4	3	4	4	3	75	75	75	10.791	100	100	0	80.86	75	75	69	4073900000	1537300000	1486600000	1050100000	678990000	256220000	247760000	175010000	1242200000	1361000000	1278200000	19	21	21	61				605	713;1193;2480;3803
F1SFF8;A0A287BJY7	F1SFF8;A0A287BJY7	34;30	29;26	28;25	tr|F1SFF8|F1SFF8_PIG Alpha-1,4 glucan phosphorylase OS=Sus scrofa OX=9823 GN=PYGL PE=1 SV=3;tr|A0A287BJY7|A0A287BJY7_PIG Alpha-1,4 glucan phosphorylase OS=Sus scrofa OX=9823 GN=PYGL PE=1 SV=1	2	34	29	28	27	31	25	22	26	21	21	25	20	50.1	43.3	41.3	97.562	854	854;789	0	80.398	38.9	46.8	37.2	763590000	232890000	290570000	240130000	11747000	3582900	4470300	3694200	259210000	282470000	290590000	27	31	30	88				508	228;327;477;726;728;761;804;864;1035;1495;1583;1702;1988;2300;2372;2482;2645;2972;2984;3171;3207;3234;3718;3840;4192;4915;5293;5323;5436;5453;5531;5653;5831;5922
A0A287B626	A0A287B626	7	7	7	tr|A0A287B626|A0A287B626_PIG Ig-like domain-containing protein OS=Sus scrofa OX=9823 PE=1 SV=1	1	7	7	7	6	7	7	6	7	7	6	7	7	85.5	85.5	85.5	14.543	131	131	0	78.609	68.7	85.5	85.5	6298800000	2324100000	2197700000	1777000000	699870000	258230000	244190000	197450000	2411500000	2120300000	2275000000	13	17	15	45				300	811;2983;4056;4128;5238;5836;6010
P67937;A0A287A4Q6	P67937	15;1	11;1	9;1	sp|P67937|TPM4_PIG Tropomyosin alpha-4 chain OS=Sus scrofa OX=9823 GN=TPM4 PE=2 SV=3	2	15	11	9	10	10	12	8	7	9	6	6	8	50.8	41.9	37.5	28.521	248	248;100	0	74.571	40.3	37.1	40.7	470940000	183760000	147600000	139580000	18837000	7350500	5903900	5583000	146280000	184510000	180200000	11	11	12	34				695	105;167;168;541;542;1145;2669;2682;2683;2887;2910;3004;4329;4969;6051
Q3ZD69;F1RLQ2;A0A287B1C7	Q3ZD69;F1RLQ2;A0A287B1C7	23;22;21	23;22;21	23;22;21	sp|Q3ZD69|LMNA_PIG Prelamin-A/C OS=Sus scrofa OX=9823 GN=LMNA PE=3 SV=1;tr|F1RLQ2|F1RLQ2_PIG Lamin isoform A OS=Sus scrofa OX=9823 GN=LMNA PE=1 SV=1;tr|A0A287B1C7|A0A287B1C7_PIG Lamin isoform C OS=Sus scrofa OX=9823 GN=LMNA PE=1 SV=1	3	23	23	23	15	19	18	15	19	18	15	19	18	36	36	36	74.218	664	664;664;572	0	74.456	23.2	30.9	28.9	712800000	226680000	258450000	227670000	13708000	4359200	4970100	4378400	259480000	251590000	266960000	19	23	22	64				723	820;1054;1169;2431;2751;2979;3010;3214;3397;3403;3418;3712;3837;4197;4213;4414;4415;4509;4600;4652;4850;5011;5148
P80310	P80310	8	8	8	sp|P80310|S10AC_PIG Protein S100-A12 OS=Sus scrofa OX=9823 GN=S100A12 PE=1 SV=2	1	8	8	8	8	8	8	8	8	8	8	8	8	87	87	87	10.745	92	92	0	73.803	87	87	87	1496700000	562370000	505160000	429190000	213820000	80338000	72166000	61313000	578850000	494610000	541860000	21	31	21	73				699	909;1163;1298;2481;3069;3141;3142;4993
F1S814;A0A287B4M6;A0A287A530	F1S814;A0A287B4M6;A0A287A530	23;21;18	23;21;18	23;21;18	tr|F1S814|F1S814_PIG Uncharacterized protein OS=Sus scrofa OX=9823 GN=PGM1 PE=1 SV=3;tr|A0A287B4M6|A0A287B4M6_PIG Uncharacterized protein OS=Sus scrofa OX=9823 GN=PGM1 PE=1 SV=1;tr|A0A287A530|A0A287A530_PIG Uncharacterized protein OS=Sus scrofa OX=9823 GN=	3	23	23	23	21	18	15	21	18	15	21	18	15	59.4	59.4	59.4	61.534	562	562;531;521	0	73.062	55.9	46.3	39.7	716810000	286770000	260280000	169760000	17067000	6827900	6197200	4041800	251390000	271140000	242460000	28	28	22	78				485	192;1074;1264;1559;1612;1650;2271;2386;2411;2420;2831;2930;3451;3460;3535;3823;4106;4223;4940;4971;5272;5352;5911
F1RG87;A0A287AR20	F1RG87;A0A287AR20	17;15	17;15	17;15	tr|F1RG87|F1RG87_PIG Beta-crystallin B2 isoform X1 OS=Sus scrofa OX=9823 GN=CRYBB2 PE=1 SV=1;tr|A0A287AR20|A0A287AR20_PIG Uncharacterized protein OS=Sus scrofa OX=9823 GN=CRYBB2 PE=1 SV=1	2	17	17	17	14	13	15	14	13	15	14	13	15	83.4	83.4	83.4	23.337	205	205;205	0	72.648	65.9	70.7	80	1359900000	365090000	549940000	444860000	75550000	20283000	30552000	24714000	510430000	479920000	496700000	20	21	24	65				393	173;174;364;874;940;1834;1865;2035;2537;2540;2541;2913;3654;4366;4892;5617;5803
C0LZL0;I3LKF3	C0LZL0;I3LKF3	16;15	16;15	16;15	tr|C0LZL0|C0LZL0_PIG Fascin OS=Sus scrofa OX=9823 GN=FSCN1 PE=1 SV=1;tr|I3LKF3|I3LKF3_PIG Fascin OS=Sus scrofa OX=9823 GN=FSCN1 PE=1 SV=2	2	16	16	16	13	10	11	13	10	11	13	10	11	44.2	44.2	44.2	54.683	493	493;465	0	71.634	36.9	27.2	31.8	496580000	186820000	159590000	150180000	13068000	4916200	4199600	3952000	180420000	176910000	182360000	16	15	11	42				377	52;664;1007;1633;1856;3196;3429;3529;4021;4163;4660;5378;5543;5978;5985;6008
P24853	P24853	11	11	11	sp|P24853|IBP2_PIG Insulin-like growth factor-binding protein 2 OS=Sus scrofa OX=9823 GN=IGFBP2 PE=1 SV=2	1	11	11	11	10	10	8	10	10	8	10	10	8	48.4	48.4	48.4	33.937	316	316	0	71.473	43.4	41.1	29.1	977660000	326280000	423960000	227420000	40736000	13595000	17665000	9475700	306950000	385230000	349530000	19	20	19	58				679	321;551;598;640;1360;1817;1843;2077;2272;3200;5069
I3LDJ1;A0A287BLX2;A0A287BP62;Q9XSH1	I3LDJ1;A0A287BLX2;A0A287BP62	8;8;5;2	8;8;5;2	8;8;5;2	tr|I3LDJ1|I3LDJ1_PIG Uncharacterized protein OS=Sus scrofa OX=9823 GN=FOLR1 PE=1 SV=1;tr|A0A287BLX2|A0A287BLX2_PIG Folate_rec domain-containing protein OS=Sus scrofa OX=9823 GN=FOLR1 PE=1 SV=1;tr|A0A287BP62|A0A287BP62_PIG Folate_rec domain-containing prote	4	8	8	8	8	8	8	8	8	8	8	8	8	39.9	39.9	39.9	33.358	296	296;346;250;249	0	70.205	39.9	39.9	39.9	1792800000	663800000	652610000	476430000	85374000	31610000	31077000	22687000	665680000	638120000	591730000	22	30	31	83				336	558;1107;1530;1656;2265;2608;3169;4448
F1RNW4;I3LR43	F1RNW4;I3LR43	16;15	16;15	16;15	tr|F1RNW4|F1RNW4_PIG AMP_N domain-containing protein OS=Sus scrofa OX=9823 GN=PEPD PE=1 SV=3;tr|I3LR43|I3LR43_PIG AMP_N domain-containing protein OS=Sus scrofa OX=9823 GN=PEPD PE=1 SV=2	2	16	16	16	13	16	13	13	16	13	13	16	13	39.8	39.8	39.8	54.834	493	493;444	0	69.49	28.8	39.8	31.4	599580000	161000000	241680000	196890000	23061000	6192400	9295500	7572800	202910000	216250000	236720000	16	20	19	55				417	6;55;220;463;1090;1486;1655;2415;2447;4680;4890;5141;5412;5578;5895;5898
A0A287ARU7;A0A287A2R9;K7GP62	A0A287ARU7;A0A287A2R9	10;10;1	10;10;1	8;8;1	tr|A0A287ARU7|A0A287ARU7_PIG 14_3_3 domain-containing protein OS=Sus scrofa OX=9823 GN=YWHAE PE=1 SV=1;tr|A0A287A2R9|A0A287A2R9_PIG 14_3_3 domain-containing protein OS=Sus scrofa OX=9823 GN=YWHAE PE=1 SV=1	3	10	10	8	9	9	8	9	9	8	7	7	6	39.2	39.2	31.7	27.419	240	240;255;169	0	69.394	38.8	38.8	29.6	1262600000	458390000	468210000	335980000	63129000	22920000	23411000	16799000	470170000	436820000	451270000	17	14	16	47				147	13;954;1053;2301;3630;3862;5903;5904;5979;5980
A0A287B249	A0A287B249	8	8	8	tr|A0A287B249|A0A287B249_PIG Ig-like domain-containing protein OS=Sus scrofa OX=9823 PE=1 SV=1	1	8	8	8	6	7	8	6	7	8	6	7	8	63.1	63.1	63.1	11.415	111	111	0	67.711	63.1	63.1	63.1	5258500000	1914800000	1846800000	1497000000	751220000	273540000	263830000	213850000	1992300000	1867600000	1826500000	24	30	24	78				280	933;934;1872;2935;2936;4402;4467;4468
P50578;A0A287A3Y9;A0A287BMP7	P50578;A0A287A3Y9;A0A287BMP7	12;11;10	12;11;10	12;11;10	sp|P50578|AK1A1_PIG Aldo-keto reductase family 1 member A1 OS=Sus scrofa OX=9823 GN=AKR1A1 PE=1 SV=3;tr|A0A287A3Y9|A0A287A3Y9_PIG Aldo-keto reductase family 1 member A1 OS=Sus scrofa OX=9823 GN=AKR1A1 PE=1 SV=1;tr|A0A287BMP7|A0A287BMP7_PIG Aldo-keto reduct	3	12	12	12	10	11	12	10	11	12	10	11	12	44	44	44	36.582	325	325;347;365	0	66.954	39.4	41.8	44	810020000	278150000	280900000	250970000	31155000	10698000	10804000	9652600	284720000	282640000	314600000	16	21	22	59				685	37;254;651;1141;1605;2006;2612;3704;4168;4664;4999;5887
F1SCC9;A0A286ZYZ5;REV__I3LR88;REV__A0A287AI09;REV__A0A287A0T1;REV__A0A286ZKS1;REV__A0A287BPH6;REV__A0A287A1Q6;REV__A0A287AFH8;REV__A0A286ZVE6;REV__A0A287AZD3	F1SCC9;A0A286ZYZ5	18;17;1;1;1;1;1;1;1;1;1	18;17;1;1;1;1;1;1;1;1;1	7;7;0;0;0;0;0;0;0;0;0	tr|F1SCC9|F1SCC9_PIG SERPIN domain-containing protein OS=Sus scrofa OX=9823 GN=LOC106504545 PE=1 SV=2;tr|A0A286ZYZ5|A0A286ZYZ5_PIG SERPIN domain-containing protein OS=Sus scrofa OX=9823 GN=LOC106504545 PE=3 SV=1	11	18	18	7	15	16	15	15	16	15	7	6	6	34.1	34.1	17.7	46.391	417	417;339;1257;1268;1276;1313;1346;1524;1550;1608;1621	0	66.553	32.1	32.4	32.1	1428700000	457200000	568920000	402620000	49267000	15765000	19618000	13883000	469130000	572760000	501450000	25	27	20	72				501	1511;1512;1710;2005;2093;2437;3244;3245;3284;3285;4175;4206;4326;5074;5356;5357;5584;5847
F1SJT7;A0A287BM29;O46409	F1SJT7;A0A287BM29;O46409	16;16;15	16;16;15	16;16;15	tr|F1SJT7|F1SJT7_PIG Apolipoprotein A-IV OS=Sus scrofa OX=9823 GN=APOA4 PE=1 SV=3;tr|A0A287BM29|A0A287BM29_PIG Apolipoprotein A-IV OS=Sus scrofa OX=9823 GN=APOA4 PE=1 SV=1;sp|O46409|APOA4_PIG Apolipoprotein A-IV OS=Sus scrofa OX=9823 GN=APOA4 PE=2 SV=1	3	16	16	16	13	14	15	13	14	15	13	14	15	53.3	53.3	53.3	43.309	381	381;392;382	0	65.581	41.2	46.7	49.6	685260000	248240000	247240000	189780000	21414000	7757400	7726300	5930500	260030000	246270000	233120000	20	20	21	61				338	297;2425;2426;2911;3133;3150;3153;3235;3288;3333;3556;3845;4476;4543;4584;5101
A0A286ZRI5;Q49I35;A0A286ZWB2	A0A286ZRI5;Q49I35;A0A286ZWB2	6;5;5	6;5;5	6;5;5	tr|A0A286ZRI5|A0A286ZRI5_PIG Galectin OS=Sus scrofa OX=9823 GN=LGALS1 PE=1 SV=1;sp|Q49I35|LEG1_PIG Galectin-1 OS=Sus scrofa OX=9823 GN=LGALS1 PE=2 SV=3;tr|A0A286ZWB2|A0A286ZWB2_PIG Galectin OS=Sus scrofa OX=9823 GN=LGALS1 PE=1 SV=1	3	6	6	6	6	6	6	6	6	6	6	6	6	60	60	60	14.72	135	135;135;193	0	64.971	60	60	60	1054200000	360080000	407470000	286650000	95836000	32734000	37043000	26059000	363440000	387260000	385080000	21	23	24	68				75	57;948;1539;3337;3354;4502
A0A286ZTA8;F1RXW0;A0A287BF88;A0A287BPM1	A0A286ZTA8;F1RXW0;A0A287BF88;A0A287BPM1	14;14;14;12	14;14;14;12	14;14;14;12	tr|A0A286ZTA8|A0A286ZTA8_PIG Uncharacterized protein OS=Sus scrofa OX=9823 GN=COL5A2 PE=1 SV=1;tr|F1RXW0|F1RXW0_PIG Collagen alpha-2(V) chain preproprotein OS=Sus scrofa OX=9823 GN=COL5A2 PE=1 SV=2;tr|A0A287BF88|A0A287BF88_PIG Collagen alpha-2(V) chain pre	4	14	14	14	13	12	9	13	12	9	13	12	9	13.4	13.4	13.4	136.25	1411	1411;1453;1474;1452	0	64.829	13	12	9.4	1459700000	557270000	536770000	365630000	16040000	6123900	5898600	4017900	506990000	565530000	491100000	19	16	16	51				86	803;1987;2024;2140;2148;3747;3966;4233;4525;4636;4670;4972;5778;6080
A6ZIC9;F1SUZ0;A0A287ACA7;A0A286ZMP9;A0A286ZLA9;A0A287B225;A0A287A3V9;F1SFK5	A6ZIC9	6;1;1;1;1;1;1;1	6;1;1;1;1;1;1;1	6;1;1;1;1;1;1;1	tr|A6ZIC9|A6ZIC9_PIG Insulin-like growth factor-binding protein 6 OS=Sus scrofa OX=9823 GN=IGFBP6 PE=1 SV=1	8	6	6	6	5	5	6	5	5	6	5	5	6	40.3	40.3	40.3	25.002	236	236;441;451;751;809;839;875;886	0	64.214	36.4	36.4	40.3	1323300000	494400000	479840000	349060000	94521000	35314000	34274000	24933000	470590000	479370000	472780000	12	9	11	32				365	266;1189;1773;2293;3662;4316
Q0R678	Q0R678	12	12	12	tr|Q0R678|Q0R678_PIG DJ-1 protein OS=Sus scrofa OX=9823 GN=PARK7 PE=1 SV=1	1	12	12	12	11	9	11	11	9	11	11	9	11	66.7	66.7	66.7	19.936	189	189	0	64.119	66.7	54	62.4	1611300000	696370000	449050000	465850000	123940000	53567000	34542000	35835000	598210000	540840000	606220000	20	18	21	59				708	296;325;749;783;1020;1021;1188;1769;2018;2875;5705;5706
F1S9Q1;F1S9Q3;A0A286ZPN4;A0A287APM9;F1RGJ3;A0A287ADJ2	F1S9Q1;F1S9Q3;A0A286ZPN4;A0A287APM9	26;26;25;22;1;1	15;15;15;13;0;0	13;13;13;11;0;0	tr|F1S9Q1|F1S9Q1_PIG Heat shock cognate 71 kDa protein isoform X1 OS=Sus scrofa OX=9823 GN=HSPA8 PE=1 SV=3;tr|F1S9Q3|F1S9Q3_PIG Uncharacterized protein OS=Sus scrofa OX=9823 GN=HSPA8 PE=1 SV=3;tr|A0A286ZPN4|A0A286ZPN4_PIG Uncharacterized protein OS=Sus scr	6	26	15	13	22	20	23	14	12	13	12	10	11	43.3	30	26.3	70.865	646	646;655;618;591;610;679	0	63.1	38.1	35.4	37.2	963970000	347830000	342190000	273940000	23511000	8483700	8346200	6681600	349760000	353770000	332800000	25	26	27	78				490	356;652;885;1528;1553;2065;2366;2543;2544;2755;2756;3189;3296;3679;3739;3936;3953;3981;4243;4303;4504;4704;4760;5130;5164;5620
P63246;A0A286ZLL3	P63246;A0A286ZLL3	12;11	12;11	12;11	sp|P63246|RACK1_PIG Receptor of activated protein C kinase 1 OS=Sus scrofa OX=9823 GN=RACK1 PE=1 SV=3;tr|A0A286ZLL3|A0A286ZLL3_PIG Receptor of-activated protein C kinase 1 OS=Sus scrofa OX=9823 GN=RACK1 PE=1 SV=1	2	12	12	12	9	10	11	9	10	11	9	10	11	50.8	50.8	50.8	35.076	317	317;276	0	62.992	38.8	39.4	43.2	382320000	119690000	139770000	122860000	17378000	5440500	6353300	5584600	123430000	138500000	155600000	16	16	17	49				694	704;753;1001;1701;1957;2313;2556;3581;3582;5769;5771;6097
A0A287AAR4;Q6QAQ1;A0A2C9F377;A0A287A5G1;A0A287A4R1	A0A287AAR4;Q6QAQ1;A0A2C9F377;A0A287A5G1	24;24;19;15;10	1;1;0;0;0	1;1;0;0;0	tr|A0A287AAR4|A0A287AAR4_PIG Actin, cytoplasmic 1 OS=Sus scrofa OX=9823 GN=ACTB PE=1 SV=1;sp|Q6QAQ1|ACTB_PIG Actin, cytoplasmic 1 OS=Sus scrofa OX=9823 GN=ACTB PE=1 SV=2;tr|A0A2C9F377|A0A2C9F377_PIG Actin, cytoplasmic 1 OS=Sus scrofa OX=9823 GN=ACTB PE=1 S	5	24	1	1	24	22	22	1	1	1	1	1	1	77.7	4.7	4.7	40.015	359	359;375;332;253;376	0	62.855	77.7	74.1	74.4	933660000	334970000	362630000	236060000	38902000	13957000	15110000	9835900	0	0	305490000	2	1	1	4				181	155;449;450;524;592;682;861;867;958;1232;1245;2241;2330;2528;2529;2814;2850;3031;3051;4118;4314;4817;5126;5209
F1RQW7	F1RQW7	18	18	18	tr|F1RQW7|F1RQW7_PIG Uncharacterized protein OS=Sus scrofa OX=9823 GN=C2 PE=1 SV=2	1	18	18	18	16	15	12	16	15	12	16	15	12	28.5	28.5	28.5	94.257	853	853	0	62.755	25.3	22.2	17.1	521040000	218940000	185110000	116990000	11086000	4658400	3938500	2489200	175650000	187190000	191370000	27	25	19	71				432	591;618;715;1014;1102;1477;2248;2249;2329;2542;3023;4042;4144;4219;4656;4952;5091;5656
P11708;A0A287AEY9	P11708	14;2	14;2	14;2	sp|P11708|MDHC_PIG Malate dehydrogenase, cytoplasmic OS=Sus scrofa OX=9823 GN=MDH1 PE=1 SV=4	2	14	14	14	13	12	12	13	12	12	13	12	12	51.2	51.2	51.2	36.454	334	334;259	0	62.355	49.4	44.6	45.5	2024000000	674140000	764280000	585600000	84334000	28089000	31845000	24400000	613580000	861060000	716500000	25	19	27	71				670	339;819;998;1258;1341;1420;1452;1848;2789;3165;3636;3990;5460;5528
A0A287AL55;F1RQQ7;A0A287AT94	A0A287AL55;F1RQQ7;A0A287AT94	27;26;26	18;17;17	18;17;17	tr|A0A287AL55|A0A287AL55_PIG Alpha-1,4 glucan phosphorylase OS=Sus scrofa OX=9823 GN=PYGB PE=1 SV=1;tr|F1RQQ7|F1RQQ7_PIG Alpha-1,4 glucan phosphorylase OS=Sus scrofa OX=9823 GN=PYGB PE=1 SV=3;tr|A0A287AT94|A0A287AT94_PIG Alpha-1,4 glucan phosphorylase OS=S	3	27	18	18	25	22	20	16	13	13	16	13	13	42.1	29.4	29.4	96.272	843	843;810;843	0	61.055	40.2	34.5	32.6	375020000	158990000	127760000	88270000	5597400	2373000	1906900	1317500	142610000	124550000	132960000	22	18	15	55				226	802;862;898;1051;1677;1997;2296;2300;2498;2972;3167;3234;3289;3722;3840;4084;4189;4867;5155;5322;5436;5451;5531;5558;5829;5830;5913
F1RX36	F1RX36	15	15	14	tr|F1RX36|F1RX36_PIG Fibrinogen alpha chain OS=Sus scrofa OX=9823 GN=FGA PE=1 SV=3	1	15	15	14	11	14	10	11	14	10	10	13	9	30	30	28.3	72.612	667	667	0	60.56	22.6	28.3	18.9	964220000	342730000	374100000	247400000	19284000	6854500	7482000	4947900	344310000	360230000	329950000	18	23	21	62				447	895;911;1400;1456;1805;1849;2019;2733;3827;4171;4279;4336;4962;5273;5608
F1RFY1	F1RFY1	8	8	8	tr|F1RFY1|F1RFY1_PIG Profilin OS=Sus scrofa OX=9823 GN=PFN1 PE=1 SV=1	1	8	8	8	8	8	8	8	8	8	8	8	8	82.1	82.1	82.1	15.043	140	140	0	58.329	82.1	82.1	82.1	1572400000	590020000	585440000	396910000	157240000	59002000	58544000	39691000	576490000	596400000	512290000	20	20	20	60				390	178;639;945;949;4718;4764;4933;5045
F1SJW8	F1SJW8	17	17	17	tr|F1SJW8|F1SJW8_PIG Plasma protease C1 inhibitor OS=Sus scrofa OX=9823 GN=SERPING1 PE=1 SV=1	1	17	17	17	15	15	16	15	15	16	15	15	16	33.4	33.4	33.4	54.525	491	491	0	58.111	27.5	31.4	29.1	2409800000	824160000	872270000	713350000	80326000	27472000	29076000	23778000	902020000	867450000	844280000	36	35	38	109				526	280;730;1660;1763;2055;2060;2335;2568;2647;2967;3542;3592;3593;4463;4621;5110;6028
A0A287BJL0;A0A287B5V2;F1RUQ0;A0A287BJU0	A0A287BJL0;A0A287B5V2;F1RUQ0;A0A287BJU0	6;6;5;4	6;6;5;4	6;6;5;4	tr|A0A287BJL0|A0A287BJL0_PIG Uncharacterized protein OS=Sus scrofa OX=9823 GN=JCHAIN PE=1 SV=1;tr|A0A287B5V2|A0A287B5V2_PIG Uncharacterized protein OS=Sus scrofa OX=9823 GN=JCHAIN PE=1 SV=1;tr|F1RUQ0|F1RUQ0_PIG Uncharacterized protein OS=Sus scrofa OX=9823	4	6	6	6	6	6	5	6	6	5	6	6	5	60.1	60.1	60.1	18.001	158	158;172;160;131	0	57.401	60.1	60.1	38.6	1633400000	597250000	569750000	466400000	272230000	99542000	94959000	77734000	567180000	544030000	539790000	15	19	19	53				298	641;2557;2846;3740;4387;5061
A0A287B8S9;A0A287A5Z8;F1S3H9;A0A287B5U4	A0A287B8S9;A0A287A5Z8;F1S3H9;A0A287B5U4	18;18;18;17	18;18;18;17	18;18;18;17	tr|A0A287B8S9|A0A287B8S9_PIG Uncharacterized protein OS=Sus scrofa OX=9823 GN=LOC100517145 PE=1 SV=1;tr|A0A287A5Z8|A0A287A5Z8_PIG Uncharacterized protein OS=Sus scrofa OX=9823 GN=LOC100517145 PE=1 SV=1;tr|F1S3H9|F1S3H9_PIG Complement C3 OS=Sus scrofa OX=98	4	18	18	18	10	14	12	10	14	12	10	14	12	16.7	16.7	16.7	180.9	1608	1608;1631;1660;1640	0	56.359	8.9	13.4	10.8	320980000	111430000	121180000	88364000	3028100	1051300	1143200	833620	125280000	108890000	111990000	12	14	15	41				162	617;1286;1412;1678;2782;3452;3721;3792;3918;3959;4113;4268;5085;5362;5791;5884;5987;6050
A0A288CFY3;F1RGK5;A0A286ZUD7;F1RWD5	A0A288CFY3;F1RGK5	17;14;2;2	17;14;2;2	9;7;1;1	tr|A0A288CFY3|A0A288CFY3_PIG Tropomyosin alpha-3 chain OS=Sus scrofa OX=9823 GN=TPM3 PE=1 SV=1;tr|F1RGK5|F1RGK5_PIG Tropomyosin alpha-3 chain OS=Sus scrofa OX=9823 GN=TPM3 PE=1 SV=3	4	17	17	9	13	12	11	13	12	11	8	7	5	50.4	50.4	22.6	28.922	248	248;254;216;217	0	54.781	42.3	33.1	37.9	1044200000	358730000	363300000	322170000	45400000	15597000	15796000	14008000	356840000	401230000	351590000	20	21	15	56				354	162;163;207;1330;1377;1378;2682;2683;2692;2693;2888;3004;3314;3536;3648;4329;6065
A0A286ZTC4;A0A287A3T6	A0A286ZTC4;A0A287A3T6	7;6	3;2	0;0	tr|A0A286ZTC4|A0A286ZTC4_PIG Ig-like domain-containing protein OS=Sus scrofa OX=9823 PE=4 SV=1;tr|A0A287A3T6|A0A287A3T6_PIG Ig-like domain-containing protein OS=Sus scrofa OX=9823 PE=4 SV=1	2	7	3	0	6	7	6	2	3	2	0	0	0	79	48	0	10.904	100	100;156	0	53.128	79	79	79	9133300000	3015400000	3053200000	3064800000	1304800000	430770000	436170000	437820000	2984700000	3353900000	3666400000	11	11	14	36				88	219;972;1721;4012;4013;4039;4743
Q710C4;A0A287B4J2;F1S4Y7;A0A287B1P9;F1SQY7	Q710C4;A0A287B4J2;F1S4Y7	12;12;11;2;2	12;12;11;2;2	12;12;11;2;2	sp|Q710C4|SAHH_PIG Adenosylhomocysteinase OS=Sus scrofa OX=9823 GN=AHCY PE=3 SV=3;tr|A0A287B4J2|A0A287B4J2_PIG Adenosylhomocysteinase OS=Sus scrofa OX=9823 GN=AHCY PE=3 SV=1;tr|F1S4Y7|F1S4Y7_PIG Adenosylhomocysteinase OS=Sus scrofa OX=9823 GN=AHCY PE=3 SV=	5	12	12	12	9	11	9	9	11	9	9	11	9	35.2	35.2	35.2	47.694	432	432;481;439;319;347	0	52.825	25.9	33.1	26.2	426340000	143720000	159750000	122870000	15226000	5132800	5705400	4388200	146830000	153010000	161570000	14	15	13	42				291	236;752;1981;2539;2897;5188;5220;5548;5569;5832;5853;6024
I3L5Z1;A0A287BPL8;A0A287AEC2	I3L5Z1;A0A287BPL8;A0A287AEC2	8;8;7	8;8;7	8;8;7	tr|I3L5Z1|I3L5Z1_PIG Uncharacterized protein OS=Sus scrofa OX=9823 GN=CDH1 PE=1 SV=2;tr|A0A287BPL8|A0A287BPL8_PIG Uncharacterized protein OS=Sus scrofa OX=9823 GN=CDH1 PE=1 SV=1;tr|A0A287AEC2|A0A287AEC2_PIG Uncharacterized protein OS=Sus scrofa OX=9823 GN=	3	8	8	8	7	8	8	7	8	8	7	8	8	12.2	12.2	12.2	97.793	883	883;925;870	0	52.25	11.3	12.2	12.2	447900000	143260000	163860000	140790000	11787000	3770000	4312000	3704900	156530000	150110000	181580000	8	9	14	31				344	642;971;1358;4125;4833;5363;5393;5634
F1SQR8	F1SQR8	17	17	17	tr|F1SQR8|F1SQR8_PIG Leukotriene A(4) hydrolase OS=Sus scrofa OX=9823 GN=LTA4H PE=3 SV=3	1	17	17	17	11	11	13	11	11	13	11	11	13	34.9	34.9	34.9	69.047	610	610	0	50.151	22.3	22.1	28.5	360350000	114920000	127270000	118160000	8007700	2553700	2828200	2625700	129370000	128870000	136010000	13	15	15	43				550	199;382;502;729;812;1108;1109;1322;2145;3709;4034;4634;4711;4921;5524;5806;6076
F1RIF8;P14332	F1RIF8	17;8	17;8	17;8	tr|F1RIF8|F1RIF8_PIG 6-phosphogluconate dehydrogenase, decarboxylating OS=Sus scrofa OX=9823 GN=PGD PE=1 SV=3	2	17	17	17	11	16	12	11	16	12	11	16	12	47.4	47.4	47.4	52.3	475	475;250	0	49.889	28	42.7	34.7	575890000	176400000	246740000	152750000	17451000	5345400	7476900	4628800	218020000	214180000	186960000	14	23	18	55				400	172;650;1000;1036;1212;1973;2257;2551;2564;3552;3736;3913;4410;4598;5242;5394;5857
A0A287BPF4	A0A287BPF4	115	5	5	tr|A0A287BPF4|A0A287BPF4_PIG Uncharacterized protein OS=Sus scrofa OX=9823 GN=COL6A3 PE=1 SV=1	1	115	5	5	109	107	105	4	4	4	4	4	4	66.6	3.2	3.2	223.87	2060	2060	0	48.438	62.4	65.1	64.1	875750000	293960000	351250000	230540000	5405900	1814600	2168200	1423100	297550000	334770000	308890000	7	7	7	21				343	10;60;246;274;366;384;434;705;734;778;782;787;799;914;939;1018;1019;1297;1305;1453;1461;1610;1757;1758;1820;1915;1920;1938;1978;2075;2090;2091;2376;2392;2441;2442;2449;2450;2467;2493;2643;2675;2704;2721;2977;3046;3047;3058;3161;3179;3308;3334;3338;3344;3387;3525;3533;3680;3756;3757;3820;3821;3889;4110;4119;4176;4203;4204;4224;4291;4294;4312;4328;4340;4407;4434;4435;4446;4517;4521;4588;4589;4693;4…
A0A075B7J0	A0A075B7J0	4	3	3	tr|A0A075B7J0|A0A075B7J0_PIG Ig-like domain-containing protein OS=Sus scrofa OX=9823 PE=1 SV=6	1	4	3	3	4	4	4	3	3	3	3	3	3	48	38.8	38.8	10.249	98	98	0	47.755	48	48	48	1694400000	563800000	664040000	466550000	423600000	140950000	166010000	116640000	609810000	630590000	586770000	6	5	8	19				4	423;1685;5146;5147
F1RRX1	F1RRX1	12	12	12	tr|F1RRX1|F1RRX1_PIG Neutrophil gelatinase-associated lipocalin OS=Sus scrofa OX=9823 GN=LCN2 PE=1 SV=2	1	12	12	12	10	12	10	10	12	10	10	12	10	69.8	69.8	69.8	22.432	199	199	0	47.273	60.3	69.8	55.8	2755600000	1018600000	1048900000	688120000	183700000	67905000	69924000	45875000	1015900000	1038800000	896140000	20	20	18	58				434	1113;2105;3750;4604;4934;5127;5521;5580;5647;5756;5875;6055
A0A287A042	A0A287A042	20	20	20	tr|A0A287A042|A0A287A042_PIG Maltase-glucoamylase, intestinal OS=Sus scrofa OX=9823 GN=MGAM PE=1 SV=1	1	20	20	20	15	11	16	15	11	16	15	11	16	16.7	16.7	16.7	206.93	1826	1826	0	46.964	12	9.3	13.3	381740000	138830000	111930000	130970000	3895300	1416600	1142200	1336500	133020000	143570000	142920000	20	15	21	56				132	33;265;492;654;859;953;1532;1946;1947;2613;2638;3375;3376;4169;4732;5006;5669;5713;5868;5968
F1RJ25;A0A287B8Z2	F1RJ25;A0A287B8Z2	11;11	7;7	7;7	tr|F1RJ25|F1RJ25_PIG Fructose-bisphosphate aldolase OS=Sus scrofa OX=9823 GN=ALDOC PE=1 SV=2;tr|A0A287B8Z2|A0A287B8Z2_PIG Fructose-bisphosphate aldolase OS=Sus scrofa OX=9823 GN=ALDOC PE=1 SV=1	2	11	7	7	8	10	8	4	6	4	4	6	4	37.4	25.8	25.8	39.376	364	364;434	0	46.428	26.9	33.2	27.2	302670000	105370000	110260000	87051000	11210000	3902400	4083600	3224100	108520000	104510000	114510000	10	10	10	30				309	736;1314;1972;2109;2218;5087;5268;5472;5891;5892;6063
Q29228;F1S232	Q29228;F1S232	15;14	15;14	15;14	sp|Q29228|AL9A1_PIG 4-trimethylaminobutyraldehyde dehydrogenase OS=Sus scrofa OX=9823 GN=ALDH9A1 PE=2 SV=2;tr|F1S232|F1S232_PIG 4-trimethylaminobutyraldehyde dehydrogenase OS=Sus scrofa OX=9823 GN=ALDH9A1 PE=1 SV=3	2	15	15	15	11	10	12	11	10	12	11	10	12	36.6	36.6	36.6	53.941	494	494;596	0	45.024	27.5	25.9	28.3	422830000	144750000	154720000	123370000	12081000	4135600	4420600	3524700	146010000	156710000	155360000	12	11	15	38				715	309;1217;1462;1969;2494;2599;2711;2854;4676;4767;5138;5275;5426;5477;5688
A0A287AR98	A0A287AR98	7	7	7	tr|A0A287AR98|A0A287AR98_PIG Uncharacterized protein OS=Sus scrofa OX=9823 GN=SBSN PE=1 SV=1	1	7	7	7	5	4	4	5	4	4	5	4	4	21	21	21	55.437	539	539	0	44.985	15.8	13.2	13.2	348930000	95591000	139060000	114280000	11256000	3083600	4485900	3686400	135460000	134990000	111160000	6	6	7	19				246	247;1446;1581;1582;1744;5341;5752
A0A287A4S0;F1SEC6	A0A287A4S0;F1SEC6	16;16	15;15	15;15	tr|A0A287A4S0|A0A287A4S0_PIG F5/8 type C domain-containing protein OS=Sus scrofa OX=9823 GN=CPXM2 PE=4 SV=1;tr|F1SEC6|F1SEC6_PIG F5/8 type C domain-containing protein OS=Sus scrofa OX=9823 GN=CPXM2 PE=4 SV=3	2	16	15	15	9	12	10	9	11	10	9	11	10	31.2	29.8	29.8	73.872	647	647;761	0	44.686	18.7	23	21	319050000	98636000	123930000	96485000	7251100	2241700	2816600	2192800	117030000	116700000	112870000	20	19	12	51				156	454;482;1224;1409;1723;1979;2520;2745;2796;3646;3770;3777;3790;3958;5094;5828
A0A287A4Q7;F1RI39;A0A287AA30;A0A287BAZ5;A0A287BQV2;I3LLY3;I3LCP0;F1RHL9;F1RUT3;F1RU49;A0A287BIH3;A0A286ZJ09	A0A287A4Q7;F1RI39;A0A287AA30;A0A287BAZ5;A0A287BQV2	17;17;17;16;15;5;4;4;3;3;2;1	17;17;17;16;15;5;4;4;3;3;2;1	17;17;17;16;15;5;4;4;3;3;2;1	tr|A0A287A4Q7|A0A287A4Q7_PIG Alpha-actinin-4 isoform 1 OS=Sus scrofa OX=9823 GN=ACTN4 PE=1 SV=1;tr|F1RI39|F1RI39_PIG Alpha-actinin-4 isoform X1 OS=Sus scrofa OX=9823 GN=ACTN4 PE=1 SV=3;tr|A0A287AA30|A0A287AA30_PIG Uncharacterized protein OS=Sus scrofa OX=9	12	17	17	17	10	14	14	10	14	14	10	14	14	24.6	24.6	24.6	104.9	911	911;933;1027;906;877;888;876;894;847;902;722;2564	0	44.388	14.6	20.4	19.5	257330000	78628000	95443000	83259000	4020800	1228600	1491300	1300900	92734000	93095000	95350000	11	16	13	40				155	606;747;1031;1182;1438;1505;1983;2232;2404;2998;3450;3463;3682;4976;5403;5473;5476
A0A287A8T9;A0A287A8V0	A0A287A8T9;A0A287A8V0	5;5	3;3	1;1	tr|A0A287A8T9|A0A287A8T9_PIG IGv domain-containing protein OS=Sus scrofa OX=9823 PE=4 SV=1;tr|A0A287A8V0|A0A287A8V0_PIG Ig-like domain-containing protein OS=Sus scrofa OX=9823 PE=4 SV=1	2	5	3	1	5	4	4	3	2	2	1	1	1	71.3	54.8	16.5	12.448	115	115;128	0	43.972	71.3	50.4	50.4	483960000	184650000	161940000	137370000	60495000	23081000	20242000	17171000	180440000	166550000	176290000	7	11	4	22				173	1138;1726;2009;3432;3531
F2Z5G3;A0A287BCG9;F1S145;A0A287ANW8;A0A287AUC1;F6Q342;A0A287A4C5	F2Z5G3;A0A287BCG9;F1S145	6;6;3;1;1;1;1	6;6;3;1;1;1;1	5;5;3;1;1;0;0	tr|F2Z5G3|F2Z5G3_PIG Calmodulin-2 isoform 1 OS=Sus scrofa OX=9823 GN=CALM2 PE=1 SV=1;tr|A0A287BCG9|A0A287BCG9_PIG Calmodulin-1 OS=Sus scrofa OX=9823 GN=CALM1 PE=1 SV=1;tr|F1S145|F1S145_PIG Uncharacterized protein OS=Sus scrofa OX=9823 PE=3 SV=2	7	6	6	5	6	6	6	6	6	6	5	5	5	45.6	45.6	40.9	16.837	149	149;169;196;108;119;145;172	0	43.502	45.6	45.6	45.6	903190000	287790000	340310000	275090000	100350000	31977000	37812000	30566000	307990000	325250000	348580000	9	10	8	27				317	89;90;1069;1275;3677;5332
A0A287ALJ6;A0A286ZLN6	A0A287ALJ6	7;3	7;3	2;1	tr|A0A287ALJ6|A0A287ALJ6_PIG Ig-like domain-containing protein OS=Sus scrofa OX=9823 PE=4 SV=1	2	7	7	2	7	7	7	7	7	7	2	2	2	44.9	44.9	15.4	17.07	156	156;153	0	43.127	44.9	44.9	44.9	4871800000	1759300000	1699300000	1413200000	608980000	219910000	212420000	176650000	1672100000	1768900000	1793600000	14	15	16	45				228	972;1721;3210;4012;4014;4743;5285
A0A075B7H9;A0A075B7I9	A0A075B7H9;A0A075B7I9	4;4	4;4	3;3	tr|A0A075B7H9|A0A075B7H9_PIG Ig-like domain-containing protein OS=Sus scrofa OX=9823 PE=4 SV=6;tr|A0A075B7I9|A0A075B7I9_PIG Ig-like domain-containing protein OS=Sus scrofa OX=9823 PE=4 SV=8	2	4	4	3	4	4	4	4	4	4	3	3	3	38.8	38.8	31.4	12.617	121	121;124	0	43.075	38.8	38.8	38.8	18077000000	6529700000	6450500000	5097000000	4519300000	1632400000	1612600000	1274300000	6655500000	6285000000	6536900000	13	12	13	38				0	422;1685;4181;4182
A0A287B8U7;A0A287BE48	A0A287B8U7;A0A287BE48	10;10	10;10	10;10	tr|A0A287B8U7|A0A287B8U7_PIG PSI domain-containing protein OS=Sus scrofa OX=9823 GN=PLXDC2 PE=1 SV=1;tr|A0A287BE48|A0A287BE48_PIG PSI domain-containing protein OS=Sus scrofa OX=9823 GN=PLXDC2 PE=1 SV=1	2	10	10	10	10	10	7	10	10	7	10	10	7	20.6	20.6	20.6	59.14	529	529;558	0	43.037	20.6	20.6	15.3	499850000	216960000	202570000	80328000	17852000	7748500	7234500	2868900	184080000	164370000	173670000	16	13	13	42				308	397;865;866;1225;2518;2688;2824;3691;5310;5383
B5KJG2	B5KJG2	11	11	8	tr|B5KJG2|B5KJG2_PIG Phosphoglycerate mutase OS=Sus scrofa OX=9823 GN=PGAM2 PE=1 SV=1	1	11	11	8	7	10	8	7	10	8	5	7	6	64	64	51.8	28.677	253	253	0	42.384	38.7	59.3	41.1	522480000	150960000	213170000	158360000	24880000	7188700	10151000	7540700	173920000	204730000	188990000	12	17	17	46				373	275;300;1523;1625;2295;2328;2368;3645;5048;5501;5885
F1SMV6;REV__A0A287AZ55;REV__F1RLM4;REV__I3LS10	F1SMV6	15;1;1;1	15;1;1;1	15;1;1;1	tr|F1SMV6|F1SMV6_PIG Nucleolin OS=Sus scrofa OX=9823 GN=NCL PE=1 SV=2	4	15	15	15	12	10	13	12	10	13	12	10	13	26	26	26	78.227	724	724;347;375;397	0	42.201	22.5	18.4	23.5	380050000	158000000	113630000	108420000	6667500	2771900	1993500	1902000	128850000	142630000	139690000	26	18	17	61				536	250;1083;1084;1447;1895;1960;2037;2230;2866;3083;3776;4569;4945;5046;5290
F1RZN7	F1RZN7	11	11	11	tr|F1RZN7|F1RZN7_PIG Uncharacterized protein OS=Sus scrofa OX=9823 GN=KLKB1 PE=1 SV=3	1	11	11	11	10	9	7	10	9	7	10	9	7	26.4	26.4	26.4	72.148	643	643	0	42.062	22.4	20.2	16	417060000	148270000	145640000	123150000	8873600	3154700	3098700	2620200	138910000	141580000	171820000	17	15	12	44				455	576;604;626;1216;1925;2584;2795;5108;5424;5433;5549
F1RK01	F1RK01	17	17	17	tr|F1RK01|F1RK01_PIG Carboxypeptidase B2 isoform 1 preproprotein OS=Sus scrofa OX=9823 GN=CPB2 PE=1 SV=3	1	17	17	17	11	10	12	11	10	12	11	10	12	47.8	47.8	47.8	48.601	423	423	0	41.856	35.2	28.1	31	712780000	252610000	265540000	194630000	30990000	10983000	11545000	8462100	263010000	262860000	242380000	18	17	16	51				405	435;488;764;1574;1599;2314;2362;2399;2519;2794;3609;4348;4495;4865;4990;6054;6075
A0A287BIL8;F1RS36;P34935	A0A287BIL8;F1RS36	15;14;1	13;12;1	13;12;1	tr|A0A287BIL8|A0A287BIL8_PIG 78 kDa glucose-regulated protein OS=Sus scrofa OX=9823 GN=HSPA5 PE=1 SV=1;tr|F1RS36|F1RS36_PIG Endoplasmic reticulum chaperone BiP OS=Sus scrofa OX=9823 GN=HSPA5 PE=1 SV=3	3	15	13	13	11	12	15	10	11	13	10	11	13	28.7	27.7	27.7	72.268	654	654;624;262	0	41.564	22.2	23.2	28.7	479140000	172450000	163490000	143200000	11408000	4106000	3892700	3409500	180220000	170520000	169430000	17	15	23	55				331	653;1267;2455;2543;2545;2765;2934;3189;3787;3931;4703;4914;5168;5533;5686
F1RJ93;A0A286ZN10;A0A287BQL0	F1RJ93	9;1;1	9;1;1	9;1;1	tr|F1RJ93|F1RJ93_PIG Transgelin OS=Sus scrofa OX=9823 GN=TAGLN2 PE=1 SV=2	3	9	9	9	7	8	7	7	8	7	7	8	7	66.3	66.3	66.3	22.377	199	199;193;199	0	41.549	55.3	59.3	52.3	342310000	116510000	130440000	95362000	22821000	7767300	8696200	6357500	123250000	116670000	129570000	8	9	10	27				403	687;757;1340;1782;3805;4210;4276;5032;5939
A7WLI1	A7WLI1	3	3	3	tr|A7WLI1|A7WLI1_PIG Tetraspanin OS=Sus scrofa OX=9823 GN=CD81 PE=1 SV=1	1	3	3	3	3	3	2	3	3	2	3	3	2	25	25	25	25.752	236	236	0	41.344	25	25	18.2	287320000	118510000	103860000	64948000	26120000	10774000	9441400	5904300	103720000	89626000	112370000	6	6	2	14				366	3952;4126;4924
A0A287BAB3;A0A287B1M5;A0A286ZK97;A0A287A4M7;A0A287BKY4;A0A286ZZ43;A0A286ZML3;A0A287AZM7;A0A287ADJ4;A0A287BK39;A0A287AQ45;A0A287B736;A0A287ALH1	A0A287BAB3;A0A287B1M5;A0A286ZK97;A0A287A4M7;A0A287BKY4;A0A286ZZ43;A0A286ZML3;A0A287AZM7;A0A287ADJ4;A0A287BK39;A0A287AQ45	7;7;7;6;5;5;5;5;5;5;4;3;3	2;2;2;2;0;0;0;0;0;0;0;1;1	0;0;0;0;0;0;0;0;0;0;0;0;0	tr|A0A287BAB3|A0A287BAB3_PIG Ig-like domain-containing protein OS=Sus scrofa OX=9823 PE=4 SV=1;tr|A0A287B1M5|A0A287B1M5_PIG Ig-like domain-containing protein OS=Sus scrofa OX=9823 PE=4 SV=1;tr|A0A286ZK97|A0A286ZK97_PIG Ig-like domain-containing protein OS=	13	7	2	0	5	6	7	2	2	2	0	0	0	77.2	36	0	12.24	114	114;123;124;143;107;119;126;130;137;149;106;106;120	0	41.28	65.8	71.1	77.2	84675000	12098000	40188000	32389000	9408300	1344300	4465300	3598800	0	39956000	41878000	3	2	2	7				29	890;891;1138;2008;2115;3436;3531
P80276;A0A287A5M7;A0A286ZQQ7;P82125	P80276;A0A287A5M7	13;13;1;1	13;13;1;1	13;13;1;1	sp|P80276|ALDR_PIG Aldo-keto reductase family 1 member B1 OS=Sus scrofa OX=9823 GN=AKR1B1 PE=1 SV=2;tr|A0A287A5M7|A0A287A5M7_PIG Aldo-keto reductase family 1 member B1 OS=Sus scrofa OX=9823 GN=AKR1B1 PE=4 SV=1	4	13	13	13	11	13	11	11	13	11	11	13	11	59.8	59.8	59.8	35.868	316	316;316;296;301	0	41.274	47.8	59.8	55.1	891750000	340090000	342940000	208720000	37156000	14171000	14289000	8696500	352830000	319100000	278910000	22	28	24	74				158	193;375;1990;2280;2377;3062;3579;3855;4296;5122;5199;5226;5975
F1SET2	F1SET2	12	12	12	tr|F1SET2|F1SET2_PIG Platelet-derived growth factor receptor-like protein OS=Sus scrofa OX=9823 GN=PDGFRL PE=4 SV=3	1	12	12	12	12	9	11	12	9	11	12	9	11	51.5	51.5	51.5	41.728	375	375	0	41.057	51.5	39.5	49.6	624680000	261210000	193880000	169590000	26028000	10884000	8078300	7066300	249910000	203260000	220090000	22	21	20	63				507	1665;1857;1917;1922;2400;2401;2735;4955;5099;5707;5824;6040
G9F6X8	G9F6X8	14	14	14	tr|G9F6X8|G9F6X8_PIG Protein disulfide-isomerase OS=Sus scrofa OX=9823 GN=P4HB PE=2 SV=1	1	14	14	14	7	12	7	7	12	7	7	12	7	38.6	38.6	38.6	56.398	508	508	0	40.71	17.1	34.6	15.6	303510000	87616000	148140000	67756000	7226500	2086100	3527200	1613200	97924000	117940000	106590000	9	13	8	30				582	1061;1624;2316;2581;2585;3206;3246;3640;3800;4167;5145;5241;5976;6038
F1SEN1	F1SEN1	9	9	9	tr|F1SEN1|F1SEN1_PIG Annexin OS=Sus scrofa OX=9823 GN=ANXA8 PE=1 SV=2	1	9	9	9	8	6	8	8	6	8	8	6	8	37.3	37.3	37.3	36.747	327	327	0	40.28	34.3	27.5	33.9	229120000	84074000	84434000	60610000	7390900	2712100	2723700	1955200	79188000	85399000	81792000	12	10	9	31				506	476;689;1192;1604;1968;2143;2622;3760;5042
Q69DK8;A0A286ZMS2	Q69DK8;A0A286ZMS2	14;14	14;14	14;14	sp|Q69DK8|C1S_PIG Complement C1s subcomponent OS=Sus scrofa OX=9823 PE=2 SV=1;tr|A0A286ZMS2|A0A286ZMS2_PIG Uncharacterized protein OS=Sus scrofa OX=9823 GN=C1S PE=3 SV=1	2	14	14	14	9	13	11	9	13	11	9	13	11	30.1	30.1	30.1	76.101	687	687;693	0	40.252	19.2	29.1	22	339640000	102020000	154290000	83327000	11712000	3518100	5320400	2873300	122330000	127900000	112890000	12	17	12	41				46	609;634;1470;2464;2477;2513;3661;3799;4009;4413;4651;5292;5344;6046
F1SDR7	F1SDR7	10	8	6	tr|F1SDR7|F1SDR7_PIG 14_3_3 domain-containing protein OS=Sus scrofa OX=9823 GN=YWHAB PE=1 SV=1	1	10	8	6	7	10	8	5	8	6	3	6	4	47.2	39.8	32.9	28.112	246	246	0	40.105	34.6	47.2	39	448910000	147480000	190260000	111170000	21377000	7022800	9060100	5294000	162090000	175290000	142950000	10	11	8	29				505	954;1244;2438;3862;4247;4841;5457;5901;5996;6006
F6QA08	F6QA08	15	15	15	tr|F6QA08|F6QA08_PIG Protein disulfide-isomerase OS=Sus scrofa OX=9823 GN=PDIA3 PE=1 SV=1	1	15	15	15	13	11	11	13	11	11	13	11	11	36.1	36.1	36.1	56.729	504	504	0	39.883	29.2	26.4	28.6	654820000	236960000	234300000	183570000	15591000	5641800	5578600	4370700	216690000	254590000	235970000	15	16	19	50				581	827;842;1091;1312;1600;1602;1640;1641;1748;1905;1906;2992;3629;4929;5945
A0A287AHC1	A0A287AHC1	1	1	1	tr|A0A287AHC1|A0A287AHC1_PIG Ig-like domain-containing protein OS=Sus scrofa OX=9823 PE=1 SV=1	1	1	1	1	1	1	1	1	1	1	1	1	1	25.3	25.3	25.3	9.9912	95	95	0	39.655	25.3	25.3	25.3	3802300000	1262400000	1491200000	1048700000	1267400000	420790000	497060000	349580000	1241000000	1461400000	1342100000	6	8	6	20				207	205
F1S395	F1S395	9	9	9	tr|F1S395|F1S395_PIG NAD(P)H dehydrogenase quinone 1 OS=Sus scrofa OX=9823 GN=NQO1 PE=1 SV=1	1	9	9	9	8	8	8	8	8	8	8	8	8	38	38	38	30.954	274	274	0	39.581	37.6	33.9	32.1	621060000	231600000	221290000	168160000	41404000	15440000	14753000	11211000	230540000	223580000	214920000	11	11	14	36				470	259;1056;1580;2222;2678;2840;3215;3465;5502
P04178;A0A2C9F3F0	P04178;A0A2C9F3F0	7;5	7;5	7;5	sp|P04178|SODC_PIG Superoxide dismutase [Cu-Zn] OS=Sus scrofa OX=9823 GN=SOD1 PE=1 SV=2;tr|A0A2C9F3F0|A0A2C9F3F0_PIG Superoxide dismutase [Cu-Zn] OS=Sus scrofa OX=9823 GN=SOD1 PE=3 SV=1	2	7	7	7	7	7	7	7	7	7	7	7	7	75.2	75.2	75.2	15.892	153	153;152	0	39.397	75.2	75.2	75.2	2603700000	881990000	943750000	778000000	236700000	80181000	85795000	70727000	964850000	931800000	929590000	17	15	21	53				663	759;1807;1996;2352;2978;5058;5154
F1S682	F1S682	10	10	10	tr|F1S682|F1S682_PIG Sulfhydryl oxidase OS=Sus scrofa OX=9823 GN=QSOX1 PE=1 SV=2	1	10	10	10	8	10	6	8	10	6	8	10	6	19.6	19.6	19.6	81.477	741	741	0	39.238	16.1	19.6	12.7	305830000	108780000	133290000	63758000	5560500	1977700	2423500	1159200	108630000	119940000	95115000	11	13	7	31				480	1262;1779;2982;3075;3945;4403;4954;4959;5392;5565
P10668;A0A287AQF2;K7GQY9;K7GK75;A0A287BRC5;A0A287BNG9	P10668;A0A287AQF2;K7GQY9;K7GK75	11;10;10;9;1;1	11;10;10;9;1;1	8;7;7;7;0;0	sp|P10668|COF1_PIG Cofilin-1 OS=Sus scrofa OX=9823 GN=CFL1 PE=1 SV=3;tr|A0A287AQF2|A0A287AQF2_PIG Cofilin-1 OS=Sus scrofa OX=9823 GN=CFL1 PE=1 SV=1;tr|K7GQY9|K7GQY9_PIG Cofilin-1 OS=Sus scrofa OX=9823 GN=CFL1 PE=1 SV=2;tr|K7GK75|K7GK75_PIG Cofilin-1 OS=Sus	6	11	11	8	7	11	10	7	11	10	5	8	8	72.3	72.3	57.8	18.518	166	166;160;196;149;144;146	0	39.232	53	72.3	68.7	1091600000	271860000	497850000	321860000	77969000	19418000	35561000	22990000	372510000	402520000	407880000	11	13	18	42				668	371;457;1220;2256;2852;3137;3676;3828;3829;5350;5889
Q6Q7J2;F1RUK8;A0A287B4B7;A0A287B6B3	Q6Q7J2;F1RUK8;A0A287B4B7;A0A287B6B3	18;18;16;14	12;12;10;10	12;12;10;10	sp|Q6Q7J2|GDIB_PIG Rab GDP dissociation inhibitor beta OS=Sus scrofa OX=9823 GN=GDI2 PE=2 SV=1;tr|F1RUK8|F1RUK8_PIG Rab GDP dissociation inhibitor OS=Sus scrofa OX=9823 GN=GDI2 PE=1 SV=1;tr|A0A287B4B7|A0A287B4B7_PIG Rab GDP dissociation inhibitor OS=Sus sc	4	18	12	12	14	16	14	8	12	9	8	12	9	49.4	34.2	34.2	50.267	445	445;445;380;385	0	38.619	39.6	46.7	39.6	450170000	135180000	190060000	124930000	13641000	4096500	5759300	3785700	163230000	164510000	157900000	11	18	14	43				437	832;1536;1635;1645;1751;2114;2863;3604;3725;3923;3924;3979;4178;4687;4882;5428;5594;5677
Q6YT39;P14632	Q6YT39;P14632	15;14	14;13	14;13	tr|Q6YT39|Q6YT39_PIG Lactotransferrin OS=Sus scrofa OX=9823 GN=LTF PE=1 SV=1;sp|P14632|TRFL_PIG Lactotransferrin OS=Sus scrofa OX=9823 GN=LTF PE=1 SV=3	2	15	14	14	13	13	11	12	12	10	12	12	10	29.1	27.8	27.8	77.611	704	704;704	0	38.323	26.3	25.6	20.7	258030000	111690000	91035000	55306000	5265900	2279300	1857800	1128700	91578000	91556000	90551000	14	16	11	41				730	35;497;544;567;666;1353;1620;3595;3858;4396;4436;4657;5763;5994;6101
A0A287ALS7	A0A287ALS7	4	3	3	tr|A0A287ALS7|A0A287ALS7_PIG Ig-like domain-containing protein OS=Sus scrofa OX=9823 PE=4 SV=1	1	4	3	3	4	4	3	3	3	2	3	3	2	39.2	31.7	31.7	12.469	120	120	0	38.022	39.2	39.2	39.2	2700100000	913430000	1138600000	648080000	540030000	182690000	227730000	129620000	839140000	1010700000	778170000	7	7	6	20				229	23;1685;4183;4184
K9IVR7	K9IVR7	15	15	15	tr|K9IVR7|K9IVR7_PIG WD repeat-containing protein 1 OS=Sus scrofa OX=9823 GN=WDR1 PE=2 SV=1	1	15	15	15	13	10	11	13	10	11	13	10	11	36.1	36.1	36.1	66.187	606	606	0	37.899	31.8	27.4	31.7	399430000	174740000	130870000	93824000	10242000	4480400	3355700	2405800	132110000	152680000	141360000	22	16	14	52				647	181;1724;2057;2094;2398;2952;3005;3605;3730;3819;4564;4823;5327;5449;5890
I3LDC7;A0A286ZU48	I3LDC7	14;1	14;1	14;1	tr|I3LDC7|I3LDC7_PIG Isocitrate dehydrogenase [NADP] OS=Sus scrofa OX=9823 GN=IDH1 PE=1 SV=2	2	14	14	14	13	13	11	13	13	11	13	13	11	40.3	40.3	40.3	46.776	414	414;364	0	37.814	37.7	35.5	32.6	320040000	116920000	119260000	83854000	8890100	3247900	3312900	2329300	108950000	109960000	125000000	18	19	18	55				596	405;1607;2101;2226;2558;2676;3130;3185;3188;3558;4453;4464;4550;5305
P15468	P15468	5	5	5	sp|P15468|RNAS4_PIG Ribonuclease 4 OS=Sus scrofa OX=9823 GN=RNASE4 PE=1 SV=3	1	5	5	5	5	5	5	5	5	5	5	5	5	42.9	42.9	42.9	16.863	147	147	0	37.045	42.9	42.9	42.9	397240000	143210000	170690000	83339000	33103000	11934000	14224000	6944900	145380000	152610000	122620000	8	11	11	30				674	1654;4146;4376;4548;5735
A0A287AJQ2;F1S8Y5;A0A286ZJ78	A0A287AJQ2;F1S8Y5	11;11;2	8;8;0	8;8;0	tr|A0A287AJQ2|A0A287AJQ2_PIG Phosphoglycerate mutase OS=Sus scrofa OX=9823 GN=PGAM1 PE=1 SV=1;tr|F1S8Y5|F1S8Y5_PIG Phosphoglycerate mutase OS=Sus scrofa OX=9823 GN=PGAM1 PE=1 SV=3	3	11	8	8	8	10	7	6	7	5	6	7	5	63.8	51.6	51.6	28.804	254	254;264;227	0	36.736	41.7	56.7	37.8	543550000	212230000	200750000	130570000	30197000	11790000	11153000	7253900	212080000	187370000	181150000	10	12	8	30				219	276;300;1689;2270;2294;2368;3856;4815;5501;5881;5882
A0A287A453;A0A287BKD9;A0A286ZYY2;A0A287AW32;A0A286ZI52;M3UZ37;A0A287AEJ3;F1SA35;A0A287BLE9	A0A287A453;A0A287BKD9;A0A286ZYY2;A0A287AW32;A0A286ZI52;M3UZ37;A0A287AEJ3	10;10;10;10;10;9;5;3;2	10;10;10;10;10;9;5;3;2	10;10;10;10;10;9;5;3;2	tr|A0A287A453|A0A287A453_PIG Uncharacterized protein OS=Sus scrofa OX=9823 GN=HNRNPA2B1 PE=1 SV=1;tr|A0A287BKD9|A0A287BKD9_PIG Uncharacterized protein OS=Sus scrofa OX=9823 GN=HNRNPA2B1 PE=1 SV=1;tr|A0A286ZYY2|A0A286ZYY2_PIG Heterogeneous nuclear ribonucle	9	10	10	10	8	7	9	8	7	9	8	7	9	34.6	34.6	34.6	33.865	306	306;329;353;361;369;341;301;349;322	0	36.382	26.8	21.9	34.3	428440000	172500000	149360000	106580000	17138000	6900000	5974600	4263100	155400000	147790000	155600000	11	10	10	31				10	1033;1897;1928;2433;2900;3109;3118;3493;4020;5013
F1SBI6	F1SBI6	6	6	6	tr|F1SBI6|F1SBI6_PIG SH3 domain-containing protein OS=Sus scrofa OX=9823 GN=OTOR PE=4 SV=2	1	6	6	6	6	6	6	6	6	6	6	6	6	38	38	38	14.642	129	129	0	35.8	38	38	38	967590000	343680000	353640000	270270000	161260000	57280000	58940000	45045000	345160000	388690000	310850000	16	11	14	41				496	333;1468;2112;2876;2895;3014
I3LUD1	I3LUD1	5	5	5	tr|I3LUD1|I3LUD1_PIG Superoxide dismutase [Cu-Zn] OS=Sus scrofa OX=9823 GN=SOD3 PE=1 SV=2	1	5	5	5	5	5	5	5	5	5	5	5	5	30.4	30.4	30.4	32.469	303	303	0	35.757	30.4	30.4	30.4	1090200000	466880000	357410000	265950000	72682000	31125000	23827000	17730000	455760000	346280000	364020000	14	15	14	43				629	16;472;4199;4736;5678
A0A287A699;I3LQS0;A0A287B646;A0A287BKQ9;A0A287BLL8;A0A287AQZ3	A0A287A699;I3LQS0;A0A287B646;A0A287BKQ9	9;9;7;6;1;1	9;9;7;6;1;1	9;9;7;6;1;1	tr|A0A287A699|A0A287A699_PIG Heterogeneous nuclear ribonucleoprotein K isoform c OS=Sus scrofa OX=9823 GN=HNRNPK PE=1 SV=1;tr|I3LQS0|I3LQS0_PIG Heterogeneous nuclear ribonucleoprotein K isoform X1 OS=Sus scrofa OX=9823 GN=HNRNPK PE=1 SV=2;tr|A0A287B646|A0A	6	9	9	9	7	5	5	7	5	5	7	5	5	30.3	30.3	30.3	48.501	439	439;440;389;357;281;340	0	35.478	25.5	17.8	16.6	234450000	88441000	83555000	62456000	7815100	2948000	2785200	2081900	87099000	88060000	77103000	7	5	7	19				166	813;2151;2538;2553;2616;3114;3266;3968;4895
A0A287BM11;F1SCC7	A0A287BM11;F1SCC7	16;16	7;7	7;7	tr|A0A287BM11|A0A287BM11_PIG SERPIN domain-containing protein OS=Sus scrofa OX=9823 GN=LOC396684 PE=1 SV=1;tr|F1SCC7|F1SCC7_PIG SERPIN domain-containing protein OS=Sus scrofa OX=9823 GN=LOC396684 PE=1 SV=2	2	16	7	7	15	15	15	6	7	6	6	7	6	35.4	19.1	19.1	45.398	404	404;406	0	35.46	30.7	35.4	33.4	350930000	119060000	133560000	98297000	12533000	4252300	4770200	3510600	134750000	117790000	126410000	8	15	12	35				337	981;1326;1544;1691;1692;2093;2409;3074;3149;3615;3616;4324;4488;5033;5581;5848
A0A287B0P6;P28491;A0A287AG29	A0A287B0P6;P28491;A0A287AG29	8;8;6	8;8;6	8;8;6	tr|A0A287B0P6|A0A287B0P6_PIG Calreticulin OS=Sus scrofa OX=9823 GN=CALR PE=1 SV=1;sp|P28491|CALR_PIG Calreticulin OS=Sus scrofa OX=9823 GN=CALR PE=1 SV=3;tr|A0A287AG29|A0A287AG29_PIG Calreticulin OS=Sus scrofa OX=9823 GN=CALR PE=1 SV=1	3	8	8	8	6	7	7	6	7	7	6	7	7	30.6	30.6	30.6	42.609	369	369;417;383	0	35.337	25.7	29	24.1	297410000	105210000	101590000	90611000	10256000	3627800	3503200	3124500	120110000	95609000	107660000	6	9	6	21				277	1379;1747;1759;2259;2565;2920;3991;4537
F1SCD1	F1SCD1	17	15	0	tr|F1SCD1|F1SCD1_PIG SERPIN domain-containing protein OS=Sus scrofa OX=9823 GN=SERPINA3-2 PE=1 SV=3	1	17	15	0	12	14	16	11	12	14	0	0	0	33.7	31.8	0	46.815	418	418	0	35.113	21.5	29.9	27.8	643980000	234750000	230650000	178580000	23851000	8694500	8542500	6614200	220770000	231420000	242770000	14	15	21	50				503	292;981;1544;1691;1692;1750;2409;2786;3074;3148;3195;3284;3285;4324;4488;5582;5742
F1SB42	F1SB42	15	15	9	tr|F1SB42|F1SB42_PIG FERM domain-containing protein OS=Sus scrofa OX=9823 GN=EZR PE=1 SV=2	1	15	15	9	14	11	11	14	11	11	8	6	6	29.2	29.2	20	69.37	585	585	0	35.103	26.8	21.2	21.4	490350000	190350000	153170000	146830000	10660000	4138100	3329700	3192000	175070000	180610000	176840000	15	13	13	41				494	322;744;930;1240;1315;1746;2384;2389;2503;2611;2859;3104;4193;4332;4699
A0A287B2P1;A0A287B250;A0A286ZVF0;Q29238	A0A287B2P1;A0A287B250	9;9;4;2	9;9;4;2	9;9;4;2	tr|A0A287B2P1|A0A287B2P1_PIG Chloride intracellular channel protein OS=Sus scrofa OX=9823 GN=CLIC1 PE=3 SV=1;tr|A0A287B250|A0A287B250_PIG Chloride intracellular channel protein OS=Sus scrofa OX=9823 GN=CLIC1 PE=3 SV=1	4	9	9	9	7	7	8	7	7	8	7	7	8	56	56	56	26.977	241	241;248;225;110	0	34.955	44	37.8	51	336650000	103270000	121810000	111580000	19803000	6074600	7165300	6563300	124910000	122020000	121730000	11	9	12	32				281	1130;1619;1909;2213;2507;2975;3172;3960;5484
A0SEH3;A0A287AFQ4	A0SEH3;A0A287AFQ4	10;9	10;9	10;9	tr|A0SEH3|A0SEH3_PIG Complement component C8G OS=Sus scrofa OX=9823 GN=C8G PE=1 SV=1;tr|A0A287AFQ4|A0A287AFQ4_PIG Lipocln_cytosolic_FA-bd_dom domain-containing protein OS=Sus scrofa OX=9823 GN=C8G PE=1 SV=1	2	10	10	10	8	8	8	8	8	8	8	8	8	62.4	62.4	62.4	22.283	202	202;230	0	34.761	48	55.9	51.5	859220000	370080000	263840000	225300000	57281000	24672000	17589000	15020000	317850000	304530000	301340000	28	21	25	74				361	96;368;970;1784;2898;4352;4483;4629;5932;5933
K7GMF9;F1SK03;P15145	K7GMF9;F1SK03;P15145	12;11;11	12;11;11	12;11;11	tr|K7GMF9|K7GMF9_PIG Aminopeptidase OS=Sus scrofa OX=9823 GN=ANPEP PE=1 SV=1;tr|F1SK03|F1SK03_PIG Aminopeptidase OS=Sus scrofa OX=9823 GN=ANPEP PE=3 SV=3;sp|P15145|AMPN_PIG Aminopeptidase N OS=Sus scrofa OX=9823 GN=ANPEP PE=1 SV=4	3	12	12	12	9	10	9	9	10	9	9	10	9	17.4	17.4	17.4	108.89	963	963;899;963	0	34.457	12.1	14.8	12.3	239260000	69891000	107350000	62020000	5317000	1553100	2385600	1378200	83855000	88330000	84602000	9	10	11	30				638	834;1012;1338;1476;1592;1703;3690;3888;4398;4449;4710;5475
F1RWV1;K7GQR1	F1RWV1;K7GQR1	6;6	6;6	6;6	tr|F1RWV1|F1RWV1_PIG Uncharacterized protein OS=Sus scrofa OX=9823 GN=CFP PE=1 SV=3;tr|K7GQR1|K7GQR1_PIG Uncharacterized protein OS=Sus scrofa OX=9823 GN=CFP PE=1 SV=2	2	6	6	6	3	4	5	3	4	5	3	4	5	20.3	20.3	20.3	50.72	463	463;496	0	34.27	9.9	12.7	17.5	398360000	104950000	163610000	129800000	22131000	5830800	9089200	7211400	141140000	155520000	138790000	7	9	9	25				443	525;573;2023;2285;4347;4420
E7EI20	E7EI20	6	6	6	tr|E7EI20|E7EI20_PIG Rho GDP dissociation inhibitor alpha OS=Sus scrofa OX=9823 GN=ARHGDIA PE=2 SV=1	1	6	6	6	4	6	5	4	6	5	4	6	5	41.2	41.2	41.2	23.394	204	204	0	33.915	23.5	41.2	35.8	326700000	99935000	144890000	81869000	19218000	5878500	8523200	4815800	131840000	120290000	97679000	10	14	9	33				385	104;3509;4565;4566;4894;5219
A0A287A435;A0A287B9Z6;F1SEN8	A0A287A435;A0A287B9Z6;F1SEN8	4;4;4	4;4;4	4;4;4	tr|A0A287A435|A0A287A435_PIG PDZ domain-containing protein OS=Sus scrofa OX=9823 PE=1 SV=1;tr|A0A287B9Z6|A0A287B9Z6_PIG PDZ domain-containing protein OS=Sus scrofa OX=9823 PE=1 SV=1;tr|F1SEN8|F1SEN8_PIG PDZ domain-containing protein OS=Sus scrofa OX=9823 P	3	4	4	4	4	3	3	4	3	3	4	3	3	24	24	24	31.042	283	283;288;330	0	33.839	24	18.7	18.7	118550000	55559000	38114000	24877000	6973500	3268200	2242000	1463300	46454000	42486000	36671000	6	4	3	13				153	34;724;4408;4831
A0A286ZPQ1;A0A287B163;A0A286ZMC0;A0A286ZLV2;A0A287BLM4;A0A287BL81;A0A286ZVG7	A0A286ZPQ1;A0A287B163;A0A286ZMC0;A0A286ZLV2;A0A287BLM4;A0A287BL81;A0A286ZVG7	117;117;106;103;98;98;96	4;4;4;4;3;3;4	1;1;1;1;1;1;1	tr|A0A286ZPQ1|A0A286ZPQ1_PIG Uncharacterized protein OS=Sus scrofa OX=9823 GN=COL6A3 PE=1 SV=1;tr|A0A287B163|A0A287B163_PIG Uncharacterized protein OS=Sus scrofa OX=9823 GN=COL6A3 PE=1 SV=1;tr|A0A286ZMC0|A0A286ZMC0_PIG Uncharacterized protein OS=Sus scrofa	7	117	4	1	111	110	107	3	4	3	0	1	0	65.4	2	0.6	231.95	2142	2142;2348;1931;1771;1673;1742;1663	0	33.565	61.4	64.3	62.4	369890000	138250000	139060000	92582000	2401900	897740	902970	601180	106280000	107210000	105690000	6	14	10	30				63	10;60;113;246;253;274;366;384;671;705;734;760;778;782;787;799;914;939;1018;1019;1297;1305;1461;1610;1820;1858;1915;1920;1938;1978;2075;2090;2091;2286;2376;2392;2441;2442;2449;2450;2467;2493;2643;2675;2704;2721;3046;3047;3058;3161;3308;3334;3338;3344;3387;3479;3525;3533;3680;3756;3757;3820;3821;3889;4082;4110;4119;4176;4203;4204;4224;4291;4294;4312;4328;4340;4434;4435;4446;4493;4517;4521;4588;4589…
A0A286ZR85;A0A287AMR4;A0A287B1J4;A0A287BJQ1;F1RR78;A0A286ZXS0	A0A286ZR85;A0A287AMR4;A0A287B1J4;A0A287BJQ1;F1RR78;A0A286ZXS0	16;16;16;16;16;16	16;16;16;16;16;16	16;16;16;16;16;16	tr|A0A286ZR85|A0A286ZR85_PIG Uncharacterized protein OS=Sus scrofa OX=9823 GN=SPTAN1 PE=1 SV=1;tr|A0A287AMR4|A0A287AMR4_PIG Spectrin alpha chain, non-erythrocytic 1 isoform X10 OS=Sus scrofa OX=9823 GN=SPTAN1 PE=1 SV=1;tr|A0A287B1J4|A0A287B1J4_PIG Uncharac	6	16	16	16	8	6	9	8	6	9	8	6	9	9.5	9.5	9.5	267.58	2328	2328;2349;2363;2364;2369;2390	0	33.416	5.1	3.9	5.5	140740000	72570000	28236000	39934000	718060	370250	144060	203740	62939000	41809000	47547000	7	5	10	22				73	260;343;816;860;989;1085;1347;2200;2373;2974;3710;4299;4384;4632;4731;5544
F1RUM1;A0A287A363	F1RUM1;A0A287A363	13;13	13;13	13;13	tr|F1RUM1|F1RUM1_PIG Afamin OS=Sus scrofa OX=9823 GN=AFM PE=1 SV=2;tr|A0A287A363|A0A287A363_PIG Uncharacterized protein OS=Sus scrofa OX=9823 GN=AFM PE=1 SV=1	2	13	13	13	10	9	10	10	9	10	10	9	10	27.2	27.2	27.2	69.132	604	604;610	0	33.273	19.4	17.5	20.2	221810000	61088000	75713000	85010000	5410000	1489900	1846600	2073400	78515000	93707000	74084000	13	11	14	38				151	566;643;1402;1644;2379;2388;2834;4205;4319;4345;4730;5060;5905
F1SLV6;A0A287AAL8	F1SLV6;A0A287AAL8	9;5	9;5	3;3	tr|F1SLV6|F1SLV6_PIG Uncharacterized protein OS=Sus scrofa OX=9823 GN=C1R PE=1 SV=3;tr|A0A287AAL8|A0A287AAL8_PIG Uncharacterized protein OS=Sus scrofa OX=9823 GN=C1R PE=1 SV=1	2	9	9	3	6	9	6	6	9	6	2	3	3	20	20	5.5	68.387	601	601;297	0	32.51	14.8	20	13.1	178020000	62207000	77162000	38652000	4811400	1681300	2085500	1044600	64319000	60631000	63922000	7	9	6	22				531	578;1270;1329;1596;3180;4102;4628;5009;5511
F1SFM2;A0A287AUP7;F1SFM3;A0A287ASJ8;A0A286ZL47;A0A286ZQI5	F1SFM2;A0A287AUP7;F1SFM3;A0A287ASJ8;A0A286ZL47;A0A286ZQI5	11;11;11;11;10;10	11;11;11;11;10;10	11;11;11;11;10;10	tr|F1SFM2|F1SFM2_PIG Uncharacterized protein OS=Sus scrofa OX=9823 GN=CHL1 PE=1 SV=3;tr|A0A287AUP7|A0A287AUP7_PIG Uncharacterized protein OS=Sus scrofa OX=9823 GN=CHL1 PE=1 SV=1;tr|F1SFM3|F1SFM3_PIG Uncharacterized protein OS=Sus scrofa OX=9823 GN=CHL1 PE=	6	11	11	11	9	10	6	9	10	6	9	10	6	11.3	11.3	11.3	130.8	1170	1170;1171;1204;1225;1155;1209	0	31.739	10.6	10.7	6.2	393720000	172450000	182570000	38692000	5965400	2612900	2766200	586250	129460000	141940000	132480000	9	10	6	25				249	1243;1437;1815;2263;2424;3782;4753;4986;5423;5619;5809
A0A287BRL8	A0A287BRL8	3	3	3	tr|A0A287BRL8|A0A287BRL8_PIG Myristoylated alanine-rich C-kinase substrate OS=Sus scrofa OX=9823 GN=MARCKS PE=1 SV=1	1	3	3	3	3	2	2	3	2	2	3	2	2	17.5	17.5	17.5	31.583	332	332	0	31.52	17.5	7.8	7.8	159720000	45788000	3176100	110750000	11408000	3270600	226870	7911000	78609000	0	110510000	3	2	2	7				350	1086;1836;3448
F1RPC8	F1RPC8	8	8	8	tr|F1RPC8|F1RPC8_PIG Ketimine reductase mu-crystallin isoform X1 OS=Sus scrofa OX=9823 GN=CRYM PE=1 SV=2	1	8	8	8	6	7	6	6	7	6	6	7	6	36.9	36.9	36.9	33.508	314	314	0	31.108	27.7	31.5	24.8	214850000	96664000	71071000	47117000	12638000	5686100	4180600	2771600	72405000	74773000	81056000	7	9	10	26				420	1263;1404;3563;3572;4085;4605;4749;4754
Q28944;A0A286ZNU3	Q28944;A0A286ZNU3	8;6	8;6	8;6	sp|Q28944|CATL1_PIG Cathepsin L1 OS=Sus scrofa OX=9823 GN=CTSL PE=2 SV=1;tr|A0A286ZNU3|A0A286ZNU3_PIG Pept_C1 domain-containing protein OS=Sus scrofa OX=9823 GN=CTSV PE=1 SV=1	2	8	8	8	6	7	8	6	7	8	6	7	8	30.2	30.2	30.2	37.177	334	334;279	0	31.018	22.2	27.2	30.2	336340000	120880000	122180000	93273000	14623000	5255800	5312200	4055400	127030000	115350000	120570000	10	9	9	28				712	880;915;3057;3589;3670;4264;4522;5340
K7GQ50	K7GQ50	1	1	1	tr|K7GQ50|K7GQ50_PIG Protein S100 OS=Sus scrofa OX=9823 GN=S100A1 PE=1 SV=2	1	1	1	1	1	1	1	1	1	1	1	1	1	22.3	22.3	22.3	10.518	94	94	0	30.681	22.3	22.3	22.3	94463000	47043000	27666000	19754000	31488000	15681000	9221900	6584800	47043000	0	0	2	1	3	6				644	2127
A0A287A3C2;A0A287AX98;O97507	A0A287A3C2;A0A287AX98;O97507	10;10;9	10;10;9	10;10;9	tr|A0A287A3C2|A0A287A3C2_PIG Coagulation factor XII OS=Sus scrofa OX=9823 GN=F12 PE=3 SV=1;tr|A0A287AX98|A0A287AX98_PIG Coagulation factor XII OS=Sus scrofa OX=9823 GN=F12 PE=3 SV=1;sp|O97507|FA12_PIG Coagulation factor XII OS=Sus scrofa OX=9823 GN=F12 PE=	3	10	10	10	7	9	7	7	9	7	7	9	7	23.9	23.9	23.9	67.986	616	616;646;616	0	30.117	16.1	23.5	18.3	452230000	154520000	177480000	120230000	15074000	5150700	5915900	4007600	161930000	179560000	144910000	14	16	13	43				152	536;1419;1989;2079;2085;3218;3230;5180;5532;5792
F1SP32	F1SP32	1	1	1	tr|F1SP32|F1SP32_PIG UV excision repair protein RAD23 homolog B isoform 1 OS=Sus scrofa OX=9823 GN=RAD23B PE=1 SV=1	1	1	1	1	1	1	1	1	1	1	1	1	1	4.7	4.7	4.7	43.156	408	408	0	30.047	4.7	4.7	4.7	63330000	24037000	24208000	15085000	3725300	1414000	1424000	887330	24612000	23647000	19345000	3	4	3	10				545	4152
F1SMI8	F1SMI8	12	12	12	tr|F1SMI8|F1SMI8_PIG Uncharacterized protein OS=Sus scrofa OX=9823 GN=C6 PE=1 SV=3	1	12	12	12	8	9	8	8	9	8	8	9	8	15.3	15.3	15.3	104.63	930	930	0	29.579	10	11.6	10.6	281680000	94644000	121550000	65482000	4401300	1478800	1899300	1023200	100780000	107040000	92305000	11	13	11	35				534	273;553;1879;1916;2496;4157;4482;4719;4879;5053;5143;5914
F1RN76;A0A287AE58;F1RW75	F1RN76;A0A287AE58	7;7;1	7;7;1	7;7;1	tr|F1RN76|F1RN76_PIG Uncharacterized protein OS=Sus scrofa OX=9823 GN=CD5L PE=1 SV=3;tr|A0A287AE58|A0A287AE58_PIG Uncharacterized protein OS=Sus scrofa OX=9823 GN=CD5L PE=1 SV=1	3	7	7	7	7	7	7	7	7	7	7	7	7	16	16	16	59.563	543	543;552;2883	0	29.493	16	16	16	449340000	157020000	166070000	126260000	14042000	4906800	5189700	3945600	146260000	171110000	168000000	11	13	16	40				195	179;511;1316;1881;1882;4174;5860
F1SCD0	F1SCD0	16	5	3	tr|F1SCD0|F1SCD0_PIG SERPIN domain-containing protein OS=Sus scrofa OX=9823 GN=LOC100153899 PE=1 SV=1	1	16	5	3	13	14	13	5	4	4	3	3	3	34.3	14.2	5.9	46.64	423	423	0	28.858	31	29.3	27.7	1109700000	442040000	374310000	293390000	39634000	15787000	13368000	10478000	407520000	385240000	400780000	12	10	8	30				502	896;1511;1710;2005;2093;2410;3244;3284;3285;4175;4206;4325;5089;5358;5584;5847
P04366;F1SN71	P04366;F1SN71	7;7	7;7	7;7	sp|P04366|AMBP_PIG Protein AMBP (Fragment) OS=Sus scrofa OX=9823 GN=AMBP PE=1 SV=2;tr|F1SN71|F1SN71_PIG Protein AMBP OS=Sus scrofa OX=9823 GN=AMBP PE=4 SV=2	2	7	7	7	7	7	7	7	7	7	7	7	7	30.9	30.9	30.9	37.69	337	337;351	0	28.762	30.9	30.9	30.9	262600000	96954000	91960000	73688000	12505000	4616800	4379000	3509000	93815000	92907000	96937000	10	12	11	33				541	630;1410;1485;1961;2853;3727;5140
F1SSS1;A0A287B283;A0A286ZXU8	F1SSS1;A0A287B283;A0A286ZXU8	8;8;8	8;8;8	8;8;8	tr|F1SSS1|F1SSS1_PIG Uncharacterized protein OS=Sus scrofa OX=9823 GN=LANCL1 PE=1 SV=3;tr|A0A287B283|A0A287B283_PIG Uncharacterized protein OS=Sus scrofa OX=9823 GN=LANCL1 PE=1 SV=1;tr|A0A286ZXU8|A0A286ZXU8_PIG Uncharacterized protein OS=Sus scrofa OX=9823	3	8	8	8	7	6	4	7	6	4	7	6	4	29	29	29	42.236	372	372;399;400	0	28.651	23.9	21.8	16.7	168640000	71685000	60019000	36937000	6745700	2867400	2400800	1477500	64522000	59948000	54633000	8	7	4	19				114	139;1290;1501;2422;3511;4542;4572;5999
F1RQP0	F1RQP0	8	8	8	tr|F1RQP0|F1RQP0_PIG Peroxiredoxin OS=Sus scrofa OX=9823 GN=PRDX5 PE=1 SV=2	1	8	8	8	4	7	5	4	7	5	4	7	5	64.2	64.2	64.2	17.266	162	162	0	28.633	29	63.6	43.2	106740000	20047000	50539000	36154000	9703700	1822400	4594500	3286800	35822000	41437000	39777000	4	7	6	17				427	1422;1699;2203;3237;4624;5368;5369;5552
Q9GJT2	Q9GJT2	8	8	8	sp|Q9GJT2|ESTD_PIG S-formylglutathione hydrolase OS=Sus scrofa OX=9823 GN=ESD PE=2 SV=1	1	8	8	8	6	7	4	6	7	4	6	7	4	53.2	53.2	53.2	31.481	282	282	0	28.488	45.7	45	21.3	300770000	132580000	115060000	53121000	16709000	7365600	6392500	2951200	131020000	100440000	84164000	6	11	4	21				734	141;480;590;3749;4697;4803;4826;5336
P04574	P04574	8	8	8	sp|P04574|CPNS1_PIG Calpain small subunit 1 OS=Sus scrofa OX=9823 GN=CAPNS1 PE=1 SV=1	1	8	8	8	6	8	6	6	8	6	6	8	6	41.7	41.7	41.7	28.068	266	266	0	28.334	36.8	41.7	32.3	188400000	67380000	81241000	39776000	12560000	4492000	5416000	2651700	66444000	72520000	60587000	8	10	8	26				664	2590;3033;3097;3657;4650;4885;6011;6048
P00346;I3LP41	P00346;I3LP41	10;10	10;10	10;10	sp|P00346|MDHM_PIG Malate dehydrogenase, mitochondrial OS=Sus scrofa OX=9823 GN=MDH2 PE=1 SV=2;tr|I3LP41|I3LP41_PIG Malate dehydrogenase OS=Sus scrofa OX=9823 GN=MDH2 PE=3 SV=2	2	10	10	10	7	7	8	7	7	8	7	7	8	41.4	41.4	41.4	35.484	338	338;395	0	28.32	28.7	32.2	34	193820000	55729000	65515000	72581000	8076000	2322000	2729800	3024200	69757000	71830000	73147000	7	9	9	25				617	148;306;1789;2237;2478;2673;3510;3664;4701;5218
P59083	P59083	4	4	4	sp|P59083|PHP14_PIG 14 kDa phosphohistidine phosphatase OS=Sus scrofa OX=9823 GN=PHPT1 PE=1 SV=2	1	4	4	4	2	3	3	2	3	3	2	3	3	49.2	49.2	49.2	13.931	126	126	0	28.291	25.4	37.3	37.3	321220000	111400000	113400000	96421000	32122000	11140000	11340000	9642100	121850000	116010000	110960000	5	7	5	17				688	2;360;1964;5404
Q0Z8R0	Q0Z8R0	5	5	5	tr|Q0Z8R0|Q0Z8R0_PIG Cystatin C OS=Sus scrofa OX=9823 GN=CST3 PE=1 SV=1	1	5	5	5	4	5	4	4	5	4	4	5	4	45.9	45.9	45.9	15.734	146	146	0	28.087	41.1	45.9	41.1	722780000	253270000	319670000	149840000	80309000	28141000	35518000	16649000	272050000	281180000	211480000	6	10	8	24				709	2173;3534;4690;4691;5007
P46410;D0G6X5;F6Q109;A0A287AT13	P46410;D0G6X5;F6Q109;A0A287AT13	10;10;10;7	10;10;10;7	10;10;10;7	sp|P46410|GLNA_PIG Glutamine synthetase OS=Sus scrofa OX=9823 GN=GLUL PE=2 SV=3;tr|D0G6X5|D0G6X5_PIG Glutamine synthetase OS=Sus scrofa OX=9823 GN=GLUL PE=2 SV=1;tr|F6Q109|F6Q109_PIG Glutamine synthetase OS=Sus scrofa OX=9823 GN=GLUL PE=3 SV=1;tr|A0A287AT1	4	10	10	10	8	8	6	8	8	6	8	8	6	30	30	30	42.03	373	373;373;381;326	0	27.859	27.6	27.9	19	2490300000	94379000	2316900000	78999000	113200000	4290000	105320000	3590900	876450000	842460000	779140000	12	14	9	35				384	58;798;3497;3532;4273;4351;4870;4871;5600;5960
A0A286ZLR0	A0A286ZLR0	5	1	1	tr|A0A286ZLR0|A0A286ZLR0_PIG Ig-like domain-containing protein OS=Sus scrofa OX=9823 PE=4 SV=1	1	5	1	1	5	5	4	1	1	1	1	1	1	85	26	26	11.025	100	100	0	27.628	85	85	78	157580000	44622000	62647000	50311000	22511000	6374500	8949600	7187200	44863000	60897000	66197000	2	2	2	6				44	219;400;1687;4744;5289
I3L728	I3L728	6	5	2	tr|I3L728|I3L728_PIG Ig-like domain-containing protein OS=Sus scrofa OX=9823 PE=4 SV=2	1	6	5	2	6	6	5	5	5	4	2	2	2	50.4	40.9	17.5	15.057	137	137	0	27.546	50.4	50.4	45.3	674920000	238790000	243280000	192860000	84365000	29849000	30409000	24107000	229160000	229840000	271020000	8	9	9	26				585	400;1687;3271;4003;4741;5289
F1SLI3;A0A287B5L5;A0A286ZXD9;A0A287AY86;A0A287A4H3;I3L806;A0A287A3X7;A0A287BPN0;A0A287BAB8	F1SLI3;A0A287B5L5;A0A286ZXD9;A0A287AY86;A0A287A4H3;I3L806;A0A287A3X7;A0A287BPN0;A0A287BAB8	8;8;8;8;8;7;7;7;5	8;8;8;8;8;7;7;7;5	8;8;8;8;8;7;7;7;5	tr|F1SLI3|F1SLI3_PIG Microtubule-associated protein OS=Sus scrofa OX=9823 GN=MAP4 PE=1 SV=3;tr|A0A287B5L5|A0A287B5L5_PIG Microtubule-associated protein OS=Sus scrofa OX=9823 GN=MAP4 PE=1 SV=1;tr|A0A286ZXD9|A0A286ZXD9_PIG Microtubule-associated protein OS=S	9	8	8	8	5	5	4	5	5	4	5	5	4	13.2	13.2	13.2	116.98	1123	1123;1128;2167;2220;2237;2178;2203;2253;1920	0	27.475	8.7	8.5	5.9	127630000	47135000	36731000	43760000	1772600	654660	510160	607780	50044000	37273000	52935000	6	5	7	18				112	86;871;1023;1024;1401;4776;5003;5390
P81608;F1SN92	P81608;F1SN92	8;8	8;8	8;8	sp|P81608|SAL_PIG Salivary lipocalin OS=Sus scrofa OX=9823 GN=SAL1 PE=1 SV=1;tr|F1SN92|F1SN92_PIG Epididymal-specific lipocalin-9 isoform X1 OS=Sus scrofa OX=9823 GN=SAL1 PE=3 SV=1	2	8	8	8	5	7	5	5	7	5	5	7	5	48.2	48.2	48.2	21.587	191	191;191	0	27.124	35.1	40.3	32.5	307580000	105410000	118660000	83513000	20506000	7027700	7910400	5567500	105960000	112040000	113340000	6	6	7	19				542	1072;1343;1344;1740;2378;4928;5360;5370
P35750	P35750	11	11	11	sp|P35750|CAN1_PIG Calpain-1 catalytic subunit OS=Sus scrofa OX=9823 GN=CAPN1 PE=2 SV=3	1	11	11	11	11	9	8	11	9	8	11	9	8	18.3	18.3	18.3	81.738	714	714	0	27.02	18.3	15.4	13.2	190920000	78989000	66570000	45362000	4150400	1717100	1447200	986130	62724000	67509000	73584000	13	11	11	35				682	712;2698;3079;3619;3644;4004;4015;4265;4354;4477;5993
F1RP09;A0A287AZY3	F1RP09;A0A287AZY3	7;7	7;7	7;7	tr|F1RP09|F1RP09_PIG Uncharacterized protein OS=Sus scrofa OX=9823 GN=ITGBL1 PE=4 SV=3;tr|A0A287AZY3|A0A287AZY3_PIG Uncharacterized protein OS=Sus scrofa OX=9823 GN=ITGBL1 PE=4 SV=1	2	7	7	7	5	5	6	5	5	6	5	5	6	20.9	20.9	20.9	53.581	494	494;507	0	26.994	14.8	14.2	17.6	351910000	129320000	104150000	118440000	10664000	3918900	3156000	3589100	144520000	118190000	123340000	8	7	5	20				275	324;528;530;570;605;4431;6047
A0A287AEJ1;F1S4Q8;I3LH49	A0A287AEJ1;F1S4Q8;I3LH49	6;6;5	6;6;5	6;6;5	tr|A0A287AEJ1|A0A287AEJ1_PIG Uncharacterized protein OS=Sus scrofa OX=9823 GN=QPCT PE=1 SV=1;tr|F1S4Q8|F1S4Q8_PIG Peptidase_M28 domain-containing protein OS=Sus scrofa OX=9823 GN=QPCT PE=1 SV=3;tr|I3LH49|I3LH49_PIG Peptidase_M28 domain-containing protein O	3	6	6	6	4	6	3	4	6	3	4	6	3	34.1	34.1	34.1	34.561	302	302;361;297	0	26.926	22.8	34.1	16.2	163830000	54074000	90911000	18850000	7447000	2457900	4132300	856810	66288000	66450000	36032000	6	8	3	17				197	2311;3386;4251;4500;5361;5926
F1RWJ6	F1RWJ6	14	14	14	tr|F1RWJ6|F1RWJ6_PIG Aminopeptidase OS=Sus scrofa OX=9823 GN=NPEPPS PE=1 SV=2	1	14	14	14	9	9	8	9	9	8	9	9	8	18.5	18.5	18.5	103.62	921	921	0	26.508	10.4	13.4	9	207710000	70556000	81222000	55927000	3520400	1195900	1376700	947920	69054000	76848000	77710000	10	11	9	30				441	411;647;1038;1421;2416;2605;3146;3350;3478;4154;4684;4981;5498;6034
F1SKJ8;A0A287ALJ2	F1SKJ8;A0A287ALJ2	5;4	5;4	5;4	tr|F1SKJ8|F1SKJ8_PIG Parvalbumin alpha OS=Sus scrofa OX=9823 GN=PVALB PE=1 SV=1;tr|A0A287ALJ2|A0A287ALJ2_PIG Parvalbumin alpha OS=Sus scrofa OX=9823 GN=PVALB PE=1 SV=1	2	5	5	5	4	4	4	4	4	4	4	4	4	60.9	60.9	60.9	12.093	110	110;141	0	26.352	49.1	48.2	48.2	301560000	79847000	105350000	116370000	27415000	7258800	9577300	10579000	102210000	102070000	130800000	4	5	8	17				529	452;2487;4516;4648;5029
I3L816;F2Z5H9;A0A286ZQN9;A0A287BL05;A0A286ZWW2	I3L816;F2Z5H9;A0A286ZQN9;A0A287BL05;A0A286ZWW2	7;7;7;7;5	7;7;7;7;5	5;5;5;5;4	tr|I3L816|I3L816_PIG Heterogeneous nuclear ribonucleoprotein H isoform X6 OS=Sus scrofa OX=9823 GN=HNRNPH1 PE=1 SV=2;tr|F2Z5H9|F2Z5H9_PIG Heterogeneous nuclear ribonucleoprotein H isoform X6 OS=Sus scrofa OX=9823 GN=HNRNPH1 PE=1 SV=2;tr|A0A286ZQN9|A0A286ZQ	5	7	7	5	4	5	5	4	5	5	2	3	3	22.1	22.1	15.9	47.105	429	429;429;449;472;449	0	26.07	13.3	17.7	14.7	145080000	49281000	64342000	31454000	5181300	1760000	2297900	1123300	54342000	58850000	0	6	6	8	20				70	408;849;1190;2028;4763;5407;5961
A0A287ACE6;A0A287B5T8	A0A287ACE6;A0A287B5T8	4;3	4;3	4;3	tr|A0A287ACE6|A0A287ACE6_PIG Uncharacterized protein OS=Sus scrofa OX=9823 GN=CRYBA1 PE=1 SV=1;tr|A0A287B5T8|A0A287B5T8_PIG Uncharacterized protein OS=Sus scrofa OX=9823 GN=CRYBA1 PE=1 SV=1	2	4	4	4	2	4	4	2	4	4	2	4	4	27	27	27	25.168	215	215;215	0	25.662	13.5	27	27	134390000	29410000	58120000	46857000	8399200	1838100	3632500	2928600	44063000	49279000	54437000	5	6	5	16				185	1482;2757;3653;5799
F1SIV3	F1SIV3	3	3	2	tr|F1SIV3|F1SIV3_PIG Acidic leucine-rich nuclear phosphoprotein 32 family member A OS=Sus scrofa OX=9823 GN=ANP32A PE=1 SV=3	1	3	3	2	2	3	1	2	3	1	1	2	1	14.1	14.1	7.6	28.591	249	249	0	25.441	10.8	14.1	4.4	76741000	30224000	39658000	6858700	5116000	2014900	2643900	457250	33849000	35767000	0	2	3	1	6				523	1324;2712;4594
P00571;A0A286ZQ79	P00571;A0A286ZQ79	6;6	6;6	6;6	sp|P00571|KAD1_PIG Adenylate kinase isoenzyme 1 OS=Sus scrofa OX=9823 GN=AK1 PE=1 SV=1;tr|A0A286ZQ79|A0A286ZQ79_PIG Adenylate kinase isoenzyme 1 OS=Sus scrofa OX=9823 GN=AK1 PE=1 SV=1	2	6	6	6	6	6	5	6	6	5	6	6	5	37.6	37.6	37.6	21.639	194	194;211	0	25.36	37.6	37.6	37.6	374760000	132440000	159060000	83256000	23423000	8277800	9941300	5203500	133450000	157530000	107200000	13	12	13	38				66	409;2107;2535;2957;5542;5948
A0A287ADK3;F1RKM1;A0A286ZL79;A0A287A399	A0A287ADK3;F1RKM1;A0A286ZL79;A0A287A399	10;10;10;7	10;10;10;7	10;10;10;7	tr|A0A287ADK3|A0A287ADK3_PIG Uncharacterized protein OS=Sus scrofa OX=9823 GN=ALDH7A1 PE=1 SV=1;tr|F1RKM1|F1RKM1_PIG Aldedh domain-containing protein OS=Sus scrofa OX=9823 GN=ALDH7A1 PE=1 SV=3;tr|A0A286ZL79|A0A286ZL79_PIG Aldedh domain-containing protein O	4	10	10	10	8	9	6	8	9	6	8	9	6	32.4	32.4	32.4	55.456	509	509;525;539;404	0	25.277	26.7	29.1	22.6	204190000	69748000	86510000	47936000	6187700	2113600	2621500	1452600	67827000	78245000	71642000	10	10	8	28				41	702;1611;1778;1878;2122;2691;2813;4253;5386;5489
A0A287A013	A0A287A013	10	5	5	tr|A0A287A013|A0A287A013_PIG Ig-like domain-containing protein OS=Sus scrofa OX=9823 PE=4 SV=1	1	10	5	5	8	9	9	4	5	4	4	5	4	92.7	39.4	39.4	12.442	109	109	0	25.276	92.7	92.7	92.7	3790900000	1338700000	1435100000	1017100000	541560000	191250000	205020000	145290000	1315400000	1423700000	1302500000	23	22	24	69				131	1366;1367;1818;2111;3006;3480;3815;3816;4579;5129
F2Z594;P12682;P17741;F1RJ01	F2Z594;P12682	7;5;2;2	7;5;2;2	7;5;2;2	tr|F2Z594|F2Z594_PIG High mobility group protein B1 OS=Sus scrofa OX=9823 GN=HMGB1 PE=1 SV=2;sp|P12682|HMGB1_PIG High mobility group protein B1 OS=Sus scrofa OX=9823 GN=HMGB1 PE=2 SV=3	4	7	7	7	6	6	5	6	6	5	6	6	5	39.5	39.5	39.5	24.922	215	215;215;210;210	0	25.239	35.3	39.1	34.9	509640000	196540000	171050000	142050000	39203000	15118000	13158000	10927000	161930000	172940000	215410000	13	16	12	41				570	2567;2882;2901;3129;3720;4350;5916
A0A286ZPY2;A0A287B1Y2	A0A286ZPY2;A0A287B1Y2	10;9	10;9	0;0	tr|A0A286ZPY2|A0A286ZPY2_PIG Uncharacterized protein OS=Sus scrofa OX=9823 GN=LOC780435 PE=3 SV=1;tr|A0A287B1Y2|A0A287B1Y2_PIG Uncharacterized protein OS=Sus scrofa OX=9823 GN=LOC780435 PE=3 SV=1	2	10	10	0	7	9	8	7	9	8	0	0	0	39	39	0	28.739	246	246;218	0	25.187	29.3	34.1	33.3	704390000	274110000	247320000	182950000	28176000	10965000	9892900	7318100	243220000	250540000	262780000	11	13	14	38				65	1638;2703;3143;3278;3279;3514;3634;4357;5021;6077
O02705;A0A287B8J5;A0A287AQK7	O02705;A0A287B8J5;A0A287AQK7	12;12;12	12;12;12	7;7;7	sp|O02705|HS90A_PIG Heat shock protein HSP 90-alpha OS=Sus scrofa OX=9823 GN=HSP90AA1 PE=2 SV=3;tr|A0A287B8J5|A0A287B8J5_PIG Heat shock protein HSP 90-alpha OS=Sus scrofa OX=9823 GN=HSP90AA1 PE=1 SV=1;tr|A0A287AQK7|A0A287AQK7_PIG Heat shock protein HSP 90-	3	12	12	7	7	11	9	7	11	9	3	7	6	19	19	11.1	84.774	733	733;785;789	0	25.143	11.7	17.2	14.3	221580000	63477000	98125000	59975000	4616200	1322400	2044300	1249500	64996000	81259000	92304000	7	12	11	30				245	85;264;892;919;1123;1282;2215;2287;2297;3902;4639;5959
A0A287A6N9;A0A287AB99;F1RXG3;A0A287ABQ4;A0A286ZP27;A0A287AXD4;A0A287BR26;I3LHI0	A0A287A6N9;A0A287AB99;F1RXG3;A0A287ABQ4;A0A286ZP27	5;5;5;5;5;1;1;1	4;4;4;4;4;0;0;0	4;4;4;4;4;0;0;0	tr|A0A287A6N9|A0A287A6N9_PIG IF rod domain-containing protein OS=Sus scrofa OX=9823 GN=KRT12 PE=3 SV=1;tr|A0A287AB99|A0A287AB99_PIG IF rod domain-containing protein OS=Sus scrofa OX=9823 GN=KRT12 PE=3 SV=1;tr|F1RXG3|F1RXG3_PIG IF rod domain-containing prot	8	5	4	4	2	5	3	1	4	3	1	4	3	15.7	13.9	13.9	41.848	382	382;488;494;501;528;382;411;416	0	24.829	5.2	15.7	10.7	89502000	12026000	53515000	23961000	3314900	445400	1982000	887460	0	42013000	42153000	1	5	3	9				59	84;244;1230;3003;5481
A0A287ALC1;A0A287B5C1;A0A287AH03;A0A287ACR9	A0A287ALC1;A0A287B5C1;A0A287AH03	24;23;20;2	2;1;1;1	1;0;1;0	tr|A0A287ALC1|A0A287ALC1_PIG Uncharacterized protein OS=Sus scrofa OX=9823 PE=4 SV=1;tr|A0A287B5C1|A0A287B5C1_PIG Uncharacterized protein OS=Sus scrofa OX=9823 PE=4 SV=1;tr|A0A287AH03|A0A287AH03_PIG Uncharacterized protein OS=Sus scrofa OX=9823 PE=4 SV=1	4	24	2	1	23	21	23	2	2	2	1	1	1	58	6.2	3.7	65.062	600	600;618;404;123	0	24.67	56.8	53.3	55.7	4167600000	1435700000	1428900000	1303000000	122580000	42227000	42026000	38324000	1297000000	1119400000	1456500000	7	13	11	31				227	320;693;721;1027;1403;1716;1840;1841;1864;1911;2115;2315;3177;3184;3430;4095;4156;4377;4765;4804;5507;5655;5755;6090
A0A287A5Q8;A0A287BMR8;A0A286ZYG0	A0A287A5Q8;A0A287BMR8;A0A286ZYG0	7;7;7	1;1;1	0;0;0	tr|A0A287A5Q8|A0A287A5Q8_PIG Ig-like domain-containing protein OS=Sus scrofa OX=9823 PE=4 SV=1;tr|A0A287BMR8|A0A287BMR8_PIG Ig-like domain-containing protein OS=Sus scrofa OX=9823 PE=4 SV=1;tr|A0A286ZYG0|A0A286ZYG0_PIG Ig-like domain-containing protein OS=	3	7	1	0	4	6	6	1	1	1	0	0	0	73.9	16	0	12.919	119	119;122;134	0	24.578	44.5	68.1	55.5	498070000	144650000	205200000	148220000	49807000	14465000	20520000	14822000	154270000	196260000	189760000	3	6	5	14				121	890;891;1138;2007;2115;3435;3531
Q06A94;A0A286ZPE3	Q06A94;A0A286ZPE3	6;6	6;6	6;6	tr|Q06A94|Q06A94_PIG Heterogeneous nuclear ribonucleoprotein A1 OS=Sus scrofa OX=9823 GN=HNRNPA1 PE=1 SV=1;tr|A0A286ZPE3|A0A286ZPE3_PIG Uncharacterized protein OS=Sus scrofa OX=9823 GN=HNRNPA1 PE=1 SV=1	2	6	6	6	6	5	6	6	5	6	6	5	6	26.6	26.6	26.6	34.196	320	320;373	0	24.322	26.6	20.3	26.6	193330000	75548000	80129000	37649000	8055300	3147800	3338700	1568700	61230000	74574000	68059000	11	10	8	29				62	1034;1886;1898;2471;3108;4541
I3LDM7;A0A287BPL3;A0A287ADB9	I3LDM7	6;1;1	6;1;1	6;1;1	tr|I3LDM7|I3LDM7_PIG Lactoylglutathione lyase OS=Sus scrofa OX=9823 GN=GLO1 PE=1 SV=1	3	6	6	6	5	4	4	5	4	4	5	4	4	31.5	31.5	31.5	20.73	184	184;162;193	0	23.891	27.2	23.4	18.5	94084000	26054000	29291000	38739000	7237200	2004200	2253100	2979900	31587000	37528000	36166000	5	5	4	14				599	720;1899;2591;3038;4305;4591
A0A287BHM1;F2Z5B6;A0A287BCP0;P42639;A0A286ZRE1;A0A287A6T5;A0A287BRY0	A0A287BHM1;F2Z5B6;A0A287BCP0;P42639;A0A286ZRE1;A0A287A6T5;A0A287BRY0	16;15;14;13;13;11;9	10;10;8;7;7;5;3	2;2;0;0;0;0;0	tr|A0A287BHM1|A0A287BHM1_PIG Tropomyosin alpha-1 chain OS=Sus scrofa OX=9823 GN=TPM1 PE=1 SV=1;tr|F2Z5B6|F2Z5B6_PIG Tropomyosin alpha-1 chain OS=Sus scrofa OX=9823 GN=TPM1 PE=1 SV=2;tr|A0A287BCP0|A0A287BCP0_PIG Tropomyosin alpha-1 chain OS=Sus scrofa OX=98	7	16	10	2	11	11	12	8	8	8	1	2	1	42.1	25.6	4.2	35.363	309	309;281;351;284;351;284;248	0	23.82	33.3	28.8	33	375650000	122560000	142390000	110700000	12118000	3953400	4593300	3571100	127840000	140920000	138500000	7	10	10	27				328	207;404;406;499;2682;2683;2844;2909;3004;3049;3537;3538;4172;4329;4580;6065
F1SMW3	F1SMW3	6	6	6	tr|F1SMW3|F1SMW3_PIG Serpin B5 OS=Sus scrofa OX=9823 GN=SERPINB5 PE=3 SV=1	1	6	6	6	4	5	3	4	5	3	4	5	3	22.7	22.7	22.7	42.131	375	375	0	23.739	16	19.5	13.1	72011000	22865000	34032000	15115000	2400400	762150	1134400	503830	25233000	26547000	24449000	4	6	3	13				537	992;1006;2185;2625;3642;3824
A0A287AJE3;A0A287AGW0;A0A287B2Z5;A0A286ZTU7;A0A286ZM84	A0A287AJE3;A0A287AGW0;A0A287B2Z5;A0A286ZTU7;A0A286ZM84	14;14;14;14;13	8;8;8;8;8	6;6;6;6;6	tr|A0A287AJE3|A0A287AJE3_PIG SERPIN domain-containing protein OS=Sus scrofa OX=9823 GN=LOC106504547 PE=1 SV=1;tr|A0A287AGW0|A0A287AGW0_PIG SERPIN domain-containing protein OS=Sus scrofa OX=9823 GN=LOC106504547 PE=1 SV=1;tr|A0A287B2Z5|A0A287B2Z5_PIG SERPIN	5	14	8	6	10	9	11	5	5	6	3	4	5	30.6	20.6	14.4	43.582	389	389;392;393;416;400	0	22.942	22.9	20.8	23.4	329070000	114160000	104420000	110490000	13711000	4756800	4350900	4603700	121010000	99074000	140780000	6	8	9	23				92	937;982;1709;2743;2786;2953;3094;3168;3247;3284;3285;5354;5698;5847
F1RYY6;A0A287BQ72	F1RYY6;A0A287BQ72	9;9	9;9	9;9	tr|F1RYY6|F1RYY6_PIG Transaldolase OS=Sus scrofa OX=9823 GN=TALDO1 PE=1 SV=3;tr|A0A287BQ72|A0A287BQ72_PIG Transaldolase OS=Sus scrofa OX=9823 GN=TALDO1 PE=1 SV=1	2	9	9	9	8	4	6	8	4	6	8	4	6	30	30	30	37.418	337	337;392	0	22.919	27.3	13.1	19.9	182650000	79734000	39020000	63900000	7025100	3066700	1500800	2457700	69817000	65987000	65382000	9	5	5	19				345	30;229;3001;3119;3138;3440;3553;4818;4985
F1RLC4	F1RLC4	2	2	2	tr|F1RLC4|F1RLC4_PIG Protein-lysine 6-oxidase OS=Sus scrofa OX=9823 GN=LOX PE=4 SV=1	1	2	2	2	2	2	2	2	2	2	2	2	2	4.8	4.8	4.8	47.009	419	419	0	22.901	4.8	4.8	4.8	167770000	59114000	59970000	48683000	7294200	2570200	2607400	2116700	58741000	60279000	62663000	3	3	3	9				411	4852;5077
A0A287BAC5;F1SVB0;A0A287B091	A0A287BAC5;F1SVB0;A0A287B091	6;6;5	6;6;5	6;6;5	tr|A0A287BAC5|A0A287BAC5_PIG Uncharacterized protein OS=Sus scrofa OX=9823 GN=CAPG PE=1 SV=1;tr|F1SVB0|F1SVB0_PIG Macrophage-capping protein isoform 1 OS=Sus scrofa OX=9823 GN=CAPG PE=1 SV=1;tr|A0A287B091|A0A287B091_PIG Uncharacterized protein OS=Sus scrof	3	6	6	6	6	5	5	6	5	5	6	5	5	26.4	26.4	26.4	38.665	348	348;349;307	0	22.821	26.4	21.8	23	237060000	93930000	83069000	60065000	12477000	4943700	4372100	3161300	84358000	86319000	83497000	6	5	4	15				312	349;1186;1465;4072;5631;6032
A0A287B8B1;F1SRB9	A0A287B8B1;F1SRB9	7;7	7;7	7;7	tr|A0A287B8B1|A0A287B8B1_PIG TPR_REGION domain-containing protein OS=Sus scrofa OX=9823 GN=ST13 PE=1 SV=1;tr|F1SRB9|F1SRB9_PIG TPR_REGION domain-containing protein OS=Sus scrofa OX=9823 GN=ST13 PE=1 SV=1	2	7	7	7	5	6	3	5	6	3	5	6	3	22.7	22.7	22.7	40.733	361	361;369	0	22.819	17.5	19.4	10.5	142590000	52796000	53224000	36572000	6790100	2514100	2534500	1741500	49260000	48887000	54845000	6	9	5	20				307	190;2985;3061;3262;4101;5186;5538
I3LVH8;F1SAM1;A0A287A191;A0A287B6Z6;I3LG79	I3LVH8;F1SAM1;A0A287A191;A0A287B6Z6;I3LG79	6;6;6;5;4	6;6;6;5;4	6;6;6;5;4	tr|I3LVH8|I3LVH8_PIG Uncharacterized protein OS=Sus scrofa OX=9823 GN=DSC3 PE=1 SV=2;tr|F1SAM1|F1SAM1_PIG Uncharacterized protein OS=Sus scrofa OX=9823 GN=DSC3 PE=1 SV=2;tr|A0A287A191|A0A287A191_PIG Uncharacterized protein OS=Sus scrofa OX=9823 GN=DSC3 PE=	5	6	6	6	2	4	4	2	4	4	2	4	4	10.3	10.3	10.3	93.424	844	844;854;857;859;895	0	22.792	3.1	6.5	7.1	89994000	21454000	38746000	29794000	1914800	456470	824390	633910	36985000	28045000	33468000	3	5	6	14				137	481;2073;2396;3487;4930;4979
I3LQH7	I3LQH7	6	6	6	tr|I3LQH7|I3LQH7_PIG Flavin reductase (NADPH) OS=Sus scrofa OX=9823 GN=BLVRB PE=1 SV=2	1	6	6	6	3	5	3	3	5	3	3	5	3	46.6	46.6	46.6	22.213	206	206	0	22.696	19.4	34.5	29.1	117110000	40190000	54339000	22576000	9008100	3091500	4179900	1736600	40831000	39943000	42607000	4	5	3	12				621	2382;3351;3394;3778;4948;6083
A0A287BS87;A0A287AI92	A0A287BS87;A0A287AI92	6;6	6;6	6;6	tr|A0A287BS87|A0A287BS87_PIG Alpha-carbonic anhydrase domain-containing protein OS=Sus scrofa OX=9823 GN=CA1 PE=1 SV=1;tr|A0A287AI92|A0A287AI92_PIG Carbonic anhydrase 1 isoform a OS=Sus scrofa OX=9823 GN=CA1 PE=1 SV=1	2	6	6	6	5	6	2	5	6	2	5	6	2	39.6	39.6	39.6	26.695	240	240;261	0	22.685	33.3	39.6	12.5	112460000	38520000	62881000	11060000	7497400	2568000	4192100	737340	30791000	51023000	33480000	9	9	3	21				214	1345;2254;4616;4881;5115;5783
F1S1A9	F1S1A9	3	3	3	tr|F1S1A9|F1S1A9_PIG Apolipoprotein A-II preproprotein OS=Sus scrofa OX=9823 GN=APOA2 PE=1 SV=1	1	3	3	3	2	3	2	2	3	2	2	3	2	50	50	50	11.113	100	100	0	22.676	40	50	27	243270000	24534000	129250000	89489000	30409000	3066700	16156000	11186000	74763000	78152000	0	3	4	2	9				462	2837;4073;5095
F1SFI4;A0A287AHT8;A0A287B546	F1SFI4;A0A287AHT8;A0A287B546	9;8;7	9;8;7	9;8;7	tr|F1SFI4|F1SFI4_PIG Kininogen-1 isoform 1 OS=Sus scrofa OX=9823 GN=KNG1 PE=1 SV=3;tr|A0A287AHT8|A0A287AHT8_PIG Kininogen-1 isoform 2 OS=Sus scrofa OX=9823 GN=KNG1 PE=1 SV=1;tr|A0A287B546|A0A287B546_PIG Uncharacterized protein OS=Sus scrofa OX=9823 GN=KNG1	3	9	9	9	5	7	8	5	7	8	5	7	8	18.5	18.5	18.5	69.853	631	631;426;588	0	22.381	11.1	13.9	17.3	272990000	79423000	98709000	94863000	6204400	1805100	2243400	2156000	101790000	94507000	103940000	10	11	12	33				509	735;1167;2421;2461;3326;4531;5169;5211;6059
P82460;A0A2C9F3A7	P82460;A0A2C9F3A7	7;6	7;6	7;6	sp|P82460|THIO_PIG Thioredoxin OS=Sus scrofa OX=9823 GN=TXN PE=1 SV=3;tr|A0A2C9F3A7|A0A2C9F3A7_PIG Thioredoxin OS=Sus scrofa OX=9823 GN=TXN PE=1 SV=1	2	7	7	7	6	6	7	6	6	7	6	6	7	65.7	65.7	65.7	11.828	105	105;104	0	22.321	57.1	57.1	65.7	857970000	282800000	334780000	240390000	107250000	35350000	41848000	30049000	313260000	323700000	289460000	12	11	10	33				702	585;1246;3067;3570;3671;5374;5883
P27917	P27917	5	5	5	sp|P27917|APOC3_PIG Apolipoprotein C-III OS=Sus scrofa OX=9823 GN=APOC3 PE=1 SV=2	1	5	5	5	4	5	5	4	5	5	4	5	5	45.8	45.8	45.8	10.704	96	96	0	22.293	45.8	45.8	45.8	996490000	329810000	394070000	272600000	124560000	41227000	49259000	34075000	335770000	381750000	356500000	9	16	12	37				680	1049;1718;2227;2228;4859
A0A286ZWS0	A0A286ZWS0	2	2	2	tr|A0A286ZWS0|A0A286ZWS0_PIG SH3 domain-binding glutamic acid-rich-like protein OS=Sus scrofa OX=9823 GN=SH3BGRL3 PE=1 SV=1	1	2	2	2	2	2	2	2	2	2	2	2	2	31.2	31.2	31.2	10.454	93	93	0	22.273	31.2	31.2	31.2	233120000	79678000	94712000	58731000	38854000	13280000	15785000	9788500	80595000	91449000	77718000	3	3	4	10				108	2696;5786
F1S2K3;A0A287A021	F1S2K3;A0A287A021	4;3	4;3	4;3	tr|F1S2K3|F1S2K3_PIG Nuclear transport factor 2 OS=Sus scrofa OX=9823 GN=NUTF2 PE=1 SV=1;tr|A0A287A021|A0A287A021_PIG Uncharacterized protein OS=Sus scrofa OX=9823 GN=NUTF2 PE=1 SV=1	2	4	4	4	4	4	3	4	4	3	4	4	3	49.6	49.6	49.6	14.508	127	127;103	0	22.269	49.6	49.6	29.9	141380000	56664000	56319000	28398000	17673000	7083000	7039900	3549700	49361000	48721000	51274000	7	6	4	17				469	69;1810;3474;3832
A0A286ZRV8	A0A286ZRV8	7	7	7	tr|A0A286ZRV8|A0A286ZRV8_PIG MAM domain-containing protein OS=Sus scrofa OX=9823 GN=MAMDC2 PE=4 SV=1	1	7	7	7	7	7	6	7	7	6	7	7	6	41.7	41.7	41.7	15.209	132	132	0	22.173	41.7	41.7	41.7	418800000	163980000	148570000	106250000	38073000	14908000	13506000	9659000	167730000	155010000	126320000	10	9	11	30				79	258;344;1172;1868;4145;4309;4441
F2Z4Y7	F2Z4Y7	8	8	8	tr|F2Z4Y7|F2Z4Y7_PIG Uncharacterized protein OS=Sus scrofa OX=9823 GN=CRYBB3 PE=1 SV=1	1	8	8	8	3	5	4	3	5	4	3	5	4	52.1	52.1	52.1	24.256	211	211	0	22.156	18.5	33.6	24.2	59374000	18059000	22560000	18755000	3710900	1128700	1410000	1172200	22369000	21905000	20465000	4	7	5	16				565	117;202;532;1866;2365;3175;5389;5462
Q06A98;A0A286ZI50	Q06A98	3;1	3;1	3;1	sp|Q06A98|SRSF2_PIG Serine/arginine-rich splicing factor 2 OS=Sus scrofa OX=9823 GN=SRSF2 PE=2 SV=1	2	3	3	3	3	3	2	3	3	2	3	3	2	18.6	18.6	18.6	25.448	221	221;198	0	22.132	18.6	18.6	14.9	92213000	31518000	32819000	27877000	6586700	2251300	2344200	1991200	27464000	30737000	41992000	3	3	2	8				706	645;4821;5372
F1RMV7	F1RMV7	5	5	5	tr|F1RMV7|F1RMV7_PIG Ly6/PLAUR domain-containing protein 3 OS=Sus scrofa OX=9823 GN=LYPD3 PE=4 SV=1	1	5	5	5	5	5	4	5	5	4	5	5	4	20.2	20.2	20.2	35.988	346	346	0	21.88	20.2	20.2	17.6	607300000	214670000	227200000	165430000	30365000	10734000	11360000	8271600	218280000	216250000	219910000	5	7	5	17				414	957;1058;1792;1797;2000
F1RIF3	F1RIF3	7	7	7	tr|F1RIF3|F1RIF3_PIG Fumarylacetoacetase OS=Sus scrofa OX=9823 GN=FAH PE=1 SV=2	1	7	7	7	4	4	5	4	4	5	4	4	5	19.4	19.4	19.4	52.997	484	484	0	21.829	13.2	8.7	11.4	75709000	29393000	26043000	20273000	2703900	1049700	930100	724040	0	25535000	26569000	4	4	5	13				399	137;395;2298;3131;4503;5512;5812
A0A287B356;A0A286ZPS5;A0A287B4A3	A0A287B356	5;2;2	5;2;2	5;2;2	tr|A0A287B356|A0A287B356_PIG Eukaryotic translation initiation factor 5A OS=Sus scrofa OX=9823 GN=EIF5A PE=1 SV=1	3	5	5	5	3	4	4	3	4	4	3	4	4	51.9	51.9	51.9	16.832	154	154;109;153	0	21.713	27.9	46.8	46.8	131610000	31641000	57173000	42797000	13161000	3164100	5717300	4279700	51478000	50547000	41790000	8	6	9	23				284	68;1118;2917;3772;5415
I3LMU6	I3LMU6	6	6	6	tr|I3LMU6|I3LMU6_PIG Uncharacterized protein OS=Sus scrofa OX=9823 GN=RCN3 PE=1 SV=2	1	6	6	6	5	6	4	5	6	4	5	6	4	25.1	25.1	25.1	37.467	327	327	0	21.506	20.5	25.1	15.9	124690000	46665000	50547000	27477000	7793100	2916600	3159200	1717300	40426000	38408000	53599000	6	6	5	17				614	151;800;956;1142;1155;5402
F1SAD9;A0A287B1Q0	F1SAD9;A0A287B1Q0	5;5	5;5	5;5	tr|F1SAD9|F1SAD9_PIG Protein disulfide-isomerase OS=Sus scrofa OX=9823 GN=PDIA4 PE=1 SV=1;tr|A0A287B1Q0|A0A287B1Q0_PIG Protein disulfide-isomerase OS=Sus scrofa OX=9823 GN=PDIA4 PE=1 SV=1	2	5	5	5	5	4	5	5	4	5	5	4	5	12.2	12.2	12.2	72.908	646	646;651	0	21.026	12.2	9.9	12.2	85369000	31916000	27847000	25607000	1778500	664910	580140	533480	30458000	28938000	33318000	6	4	7	17				279	831;1508;2412;5303;5940
F1SHD6;P29412	F1SHD6	3;1	3;1	3;1	tr|F1SHD6|F1SHD6_PIG Uncharacterized protein OS=Sus scrofa OX=9823 GN=EEF1B2 PE=1 SV=1	2	3	3	3	2	2	3	2	2	3	2	2	3	20.4	20.4	20.4	24.804	225	225;224	0	20.73	12.4	12.4	20.4	112000000	32472000	49337000	30193000	7466800	2164800	3289100	2012900	34676000	49415000	36461000	3	2	4	9				517	4563;4663;4728
A0A287AA42	A0A287AA42	3	3	2	tr|A0A287AA42|A0A287AA42_PIG Ig-like domain-containing protein OS=Sus scrofa OX=9823 PE=4 SV=1	1	3	3	2	3	3	2	3	3	2	2	2	1	25.2	25.2	14.3	15.673	147	147	0	20.58	25.2	25.2	23.1	1185800000	450200000	431080000	304570000	237170000	90040000	86216000	60913000	399960000	405960000	412080000	13	12	10	35				177	386;387;3267
F1SMJ6;A0A287BH90;A0A286ZP45	F1SMJ6;A0A287BH90;A0A286ZP45	7;7;6	7;7;6	7;7;6	tr|F1SMJ6|F1SMJ6_PIG Complement component C9 preproprotein OS=Sus scrofa OX=9823 GN=C9 PE=1 SV=3;tr|A0A287BH90|A0A287BH90_PIG MACPF domain-containing protein OS=Sus scrofa OX=9823 GN=C9 PE=1 SV=1;tr|A0A286ZP45|A0A286ZP45_PIG MACPF domain-containing protein	3	7	7	7	7	6	5	7	6	5	7	6	5	18.3	18.3	18.3	62.441	547	547;573;542	0	20.509	18.3	16.6	11.3	198380000	74443000	72789000	51144000	5086600	1908800	1866400	1311400	68317000	73096000	71519000	9	9	7	25				326	189;751;3467;4551;4846;4905;5723
A0A287BAZ6;F1SDX9;A0A287AJ76;A0A287A690;P52552	A0A287BAZ6;F1SDX9;A0A287AJ76;A0A287A690;P52552	5;5;5;5;3	5;5;5;5;3	5;5;5;5;3	tr|A0A287BAZ6|A0A287BAZ6_PIG Peroxiredoxin-2 OS=Sus scrofa OX=9823 GN=PRDX2 PE=1 SV=1;tr|F1SDX9|F1SDX9_PIG Peroxiredoxin-2 OS=Sus scrofa OX=9823 GN=PRDX2 PE=4 SV=3;tr|A0A287AJ76|A0A287AJ76_PIG Peroxiredoxin-2 OS=Sus scrofa OX=9823 GN=PRDX2 PE=1 SV=1;tr|A0A	5	5	5	5	5	5	4	5	5	4	5	5	4	35.9	35.9	35.9	21.88	198	198;200;214;237;127	0	20.093	35.9	35.9	31.3	168290000	61802000	63995000	42490000	10518000	3862600	3999700	2655600	62364000	60307000	57683000	7	8	7	22				165	370;2012;2659;3877;4159
F1S5H0;F1RFN6	F1S5H0	6;1	6;1	6;1	tr|F1S5H0|F1S5H0_PIG Uncharacterized protein OS=Sus scrofa OX=9823 GN=CYTL1 PE=4 SV=3	2	6	6	6	5	5	6	5	5	6	5	5	6	37.6	37.6	37.6	17.238	149	149;1158	0	19.977	30.9	33.6	37.6	246390000	81692000	87566000	77134000	20533000	6807700	7297100	6427800	90230000	87459000	90803000	6	6	6	18				478	733;1231;3388;3606;3681;5210
A0A287AZV4;F1S0C1	A0A287AZV4;F1S0C1	7;7	6;6	6;6	tr|A0A287AZV4|A0A287AZV4_PIG S-(hydroxymethyl)glutathione dehydrogenase OS=Sus scrofa OX=9823 GN=ADH5 PE=1 SV=1;tr|F1S0C1|F1S0C1_PIG S-(hydroxymethyl)glutathione dehydrogenase OS=Sus scrofa OX=9823 GN=ADH5 PE=1 SV=2	2	7	6	6	5	6	6	4	5	5	4	5	5	30.3	27.6	27.6	38.801	366	366;385	0	19.879	21.3	23.5	24.3	136050000	45411000	54259000	36385000	5915400	1974400	2359100	1581900	43636000	49237000	53520000	7	9	5	21				273	45;153;2152;2423;2536;5230;5244
F1RTN3;A0A287BED9;A0A287AK19;P26042	F1RTN3;A0A287BED9;A0A287AK19;P26042	14;14;14;12	9;9;9;7	9;9;9;7	tr|F1RTN3|F1RTN3_PIG Moesin OS=Sus scrofa OX=9823 GN=MSN PE=1 SV=2;tr|A0A287BED9|A0A287BED9_PIG Moesin OS=Sus scrofa OX=9823 GN=MSN PE=1 SV=1;tr|A0A287AK19|A0A287AK19_PIG Moesin OS=Sus scrofa OX=9823 GN=MSN PE=1 SV=1;sp|P26042|MOES_PIG Moesin OS=Sus scrofa	4	14	9	9	11	10	11	6	6	6	6	6	6	29.5	21.1	21.1	64.624	549	549;577;578;577	0	19.827	23	21.3	21.7	220670000	68770000	86842000	65056000	5254000	1637400	2067700	1549000	71495000	87096000	80629000	6	6	5	17				222	248;290;322;347;1181;1746;1762;2390;2503;2734;3104;4231;4332;4853
A0A287AGN9;F1S981	A0A287AGN9;F1S981	9;9	9;9	9;9	tr|A0A287AGN9|A0A287AGN9_PIG Uncharacterized protein OS=Sus scrofa OX=9823 GN=SPON1 PE=1 SV=1;tr|F1S981|F1S981_PIG Uncharacterized protein OS=Sus scrofa OX=9823 GN=SPON1 PE=1 SV=3	2	9	9	9	8	5	6	8	5	6	8	5	6	20.2	20.2	20.2	84.671	751	751;807	0	19.801	18	13	12.9	174510000	68922000	47648000	57941000	3966200	1566400	1082900	1316800	65706000	65507000	60021000	12	5	8	25				204	351;1196;2701;3675;4019;4252;4582;5694;5751
A0A286ZM70	A0A286ZM70	29	8	8	tr|A0A286ZM70|A0A286ZM70_PIG Uncharacterized protein OS=Sus scrofa OX=9823 GN=AHNAK PE=1 SV=1	1	29	8	8	20	23	21	3	5	6	3	5	6	33	4.5	4.5	377.68	3572	3572	0	19.696	28.6	30.7	28.6	167820000	56847000	64229000	46749000	655560	222060	250890	182610	62949000	60475000	57720000	5	7	9	21				45	78;79;107;328;1588;1696;1697;1831;1855;2162;2724;2725;2727;2729;3044;3045;3373;5252;5253;5255;5256;5257;5260;5280;5302;5321;5391;5601;5645
F2Z4Z1	F2Z4Z1	8	4	4	tr|F2Z4Z1|F2Z4Z1_PIG 14_3_3 domain-containing protein OS=Sus scrofa OX=9823 GN=YWHAG PE=1 SV=1	1	8	4	4	8	8	7	4	4	3	4	4	3	39.3	25.1	25.1	28.302	247	247	0	19.626	39.3	39.3	31.6	148460000	49239000	63242000	35980000	7069600	2344700	3011500	1713300	49137000	55286000	54197000	6	7	3	16				566	954;1265;3862;3998;4840;5457;5901;5983
F1RXC2;A0A287B6M0	F1RXC2;A0A287B6M0	7;6	7;6	7;6	tr|F1RXC2|F1RXC2_PIG Carbonic anhydrase 2 isoform 1 OS=Sus scrofa OX=9823 GN=CA2 PE=1 SV=2;tr|A0A287B6M0|A0A287B6M0_PIG Alpha-carbonic anhydrase domain-containing protein OS=Sus scrofa OX=9823 GN=CA2 PE=1 SV=1	2	7	7	7	5	4	7	5	4	7	5	4	7	34.2	34.2	34.2	29.257	260	260;222	0	19.606	24.2	20.8	34.2	259370000	100960000	76284000	82125000	15257000	5939100	4487300	4830900	88909000	96784000	97324000	9	5	10	24				450	1362;2201;2506;2788;4789;5878;5973
A0A287BAU7;A0A287ACY6	A0A287BAU7;A0A287ACY6	5;5	2;2	2;2	tr|A0A287BAU7|A0A287BAU7_PIG Ig-like domain-containing protein OS=Sus scrofa OX=9823 PE=4 SV=1;tr|A0A287ACY6|A0A287ACY6_PIG Ig-like domain-containing protein OS=Sus scrofa OX=9823 PE=4 SV=1	2	5	2	2	5	3	3	2	1	1	2	1	1	65.1	31	31	13.657	126	126;126	0	19.437	65.1	30.2	30.2	67133000	23346000	28432000	15354000	7459200	2594000	3159100	1706000	0	0	19870000	2	1	1	4				190	1138;1725;2009;3433;3531
A0A286ZRU9	A0A286ZRU9	7	7	7	tr|A0A286ZRU9|A0A286ZRU9_PIG SERPIN domain-containing protein OS=Sus scrofa OX=9823 GN=SERPINH1 PE=1 SV=1	1	7	7	7	4	6	6	4	6	6	4	6	6	24.9	24.9	24.9	46.524	418	418	0	19.27	15.3	21.5	21.8	170750000	53156000	68030000	49562000	5508000	1714700	2194500	1598800	70477000	61961000	52431000	4	9	6	19				78	903;980;2216;3120;3591;4393;4949
A0A286ZIN0;A0A287AAI4;F1RVC9;A0A287BHU2;A0A287A550	A0A286ZIN0;A0A287AAI4;F1RVC9	6;6;6;1;1	6;6;6;1;1	5;5;5;0;0	tr|A0A286ZIN0|A0A286ZIN0_PIG Heterogeneous nuclear ribonucleoprotein D0 isoform c OS=Sus scrofa OX=9823 GN=HNRNPD PE=1 SV=1;tr|A0A287AAI4|A0A287AAI4_PIG Heterogeneous nuclear ribonucleoprotein D0 isoform b OS=Sus scrofa OX=9823 GN=HNRNPD PE=1 SV=1;tr|F1RVC	5	6	6	5	4	6	4	4	6	4	3	5	3	19.9	19.9	17.3	32.785	306	306;336;355;287;333	0	19.257	16.7	19.9	16.7	180410000	56999000	72951000	50463000	8591100	2714300	3473900	2403000	62936000	71083000	60749000	4	5	5	14				18	1488;1571;1890;1896;2485;2697
P12026;A0A287BJR8;A0A287BJE1	P12026;A0A287BJR8	5;4;1	5;4;1	5;4;1	sp|P12026|ACBP_PIG Acyl-CoA-binding protein OS=Sus scrofa OX=9823 GN=DBI PE=1 SV=2;tr|A0A287BJR8|A0A287BJR8_PIG Acyl-CoA-binding protein OS=Sus scrofa OX=9823 GN=DBI PE=1 SV=1	3	5	5	5	4	5	4	4	5	4	4	5	4	67.8	67.8	67.8	9.8962	87	87;70;87	0	19.23	58.6	67.8	58.6	402730000	128430000	153510000	120790000	44748000	14270000	17057000	13421000	139510000	148920000	148800000	10	9	8	27				671	487;4083;4689;4995;5798
Q2EN74;F6PVY0	Q2EN74;F6PVY0	6;5	6;5	6;5	tr|Q2EN74|Q2EN74_PIG Epidermal fatty acid-binding protein OS=Sus scrofa OX=9823 GN=FABP5 PE=1 SV=1;tr|F6PVY0|F6PVY0_PIG FABP domain-containing protein OS=Sus scrofa OX=9823 GN=FABP5 PE=1 SV=1	2	6	6	6	6	6	5	6	6	5	6	6	5	52.6	52.6	52.6	15.209	135	135;234	0	18.722	52.6	52.6	45.9	256260000	89973000	99606000	66677000	18304000	6426600	7114700	4762700	87848000	96420000	90932000	6	9	7	22				717	378;1451;1892;3569;5100;5131
F1RRU7;A0A287AT55	F1RRU7;A0A287AT55	8;8	8;8	8;8	tr|F1RRU7|F1RRU7_PIG Uncharacterized protein OS=Sus scrofa OX=9823 GN=MRC2 PE=1 SV=3;tr|A0A287AT55|A0A287AT55_PIG Uncharacterized protein OS=Sus scrofa OX=9823 GN=MRC2 PE=1 SV=1	2	8	8	8	3	6	3	3	6	3	3	6	3	7.9	7.9	7.9	142.14	1257	1257;1476	0	18.514	3.1	5.8	2.8	102650000	32109000	38271000	32266000	1555200	486490	579870	488870	0	35288000	44482000	3	6	4	13				257	678;944;1786;2825;3027;4811;5016;5838
F1RIP6;A0A287AHD5	F1RIP6;A0A287AHD5	4;4	4;4	4;4	tr|F1RIP6|F1RIP6_PIG Uncharacterized protein OS=Sus scrofa OX=9823 GN=NUCB1 PE=1 SV=3;tr|A0A287AHD5|A0A287AHD5_PIG Uncharacterized protein OS=Sus scrofa OX=9823 GN=NUCB1 PE=1 SV=1	2	4	4	4	3	3	4	3	3	4	3	3	4	11.7	11.7	11.7	49.385	420	420;457	0	18.46	8.8	8.8	11.7	68634000	18179000	27734000	22720000	2079800	550890	840440	688490	30003000	24416000	20712000	3	3	5	11				209	1310;1550;3564;6004
I3LD43	I3LD43	8	8	8	tr|I3LD43|I3LD43_PIG Cytosol aminopeptidase OS=Sus scrofa OX=9823 GN=LAP3 PE=1 SV=2	1	8	8	8	2	7	5	2	7	5	2	7	5	22.9	22.9	22.9	56.046	519	519	0	18.432	5.2	20.6	13.7	87557000	16364000	50515000	20679000	2366400	442280	1365300	558880	0	40098000	36839000	2	7	5	14				595	87;1219;2124;2202;3052;3193;4160;4391
Q8MJ30;A0A287AAE2	Q8MJ30;A0A287AAE2	6;5	6;5	6;5	sp|Q8MJ30|DHPR_PIG Dihydropteridine reductase OS=Sus scrofa OX=9823 GN=QDPR PE=2 SV=1;tr|A0A287AAE2|A0A287AAE2_PIG Dihydropteridine reductase OS=Sus scrofa OX=9823 GN=QDPR PE=4 SV=1	2	6	6	6	5	6	5	5	6	5	5	6	5	34.6	34.6	34.6	25.757	243	243;236	0	18.377	28	34.6	29.2	148030000	43384000	66931000	37717000	8707800	2552000	3937100	2218600	59058000	51708000	47911000	6	9	6	21				732	1;22;1179;1785;3724;3938
Q7M2W6;A0A287ATJ4;A0A287ALY4	Q7M2W6;A0A287ATJ4	7;6;3	7;6;3	6;5;2	sp|Q7M2W6|CRYAB_PIG Alpha-crystallin B chain OS=Sus scrofa OX=9823 GN=CRYAB PE=2 SV=1;tr|A0A287ATJ4|A0A287ATJ4_PIG Alpha-crystallin B chain OS=Sus scrofa OX=9823 GN=CRYAB PE=1 SV=1	3	7	7	6	6	6	5	6	6	5	6	6	4	49.1	49.1	44	20.129	175	175;237;221	0	18.03	44	44	29.7	173610000	72426000	49562000	51618000	13354000	5571300	3812500	3970600	67010000	58436000	63011000	6	6	5	17				731	330;1708;2268;2652;3632;4093;5499
F1SIT7;A0A287B1B8;A0A286ZZY4;A0A287AH11	F1SIT7;A0A287B1B8	3;2;1;1	3;2;1;1	3;2;1;1	tr|F1SIT7|F1SIT7_PIG 60S acidic ribosomal protein P1 OS=Sus scrofa OX=9823 GN=RPLP1 PE=1 SV=1;tr|A0A287B1B8|A0A287B1B8_PIG 60S acidic ribosomal protein P1 OS=Sus scrofa OX=9823 GN=RPLP1 PE=3 SV=1	4	3	3	3	1	3	3	1	3	3	1	3	3	79.8	79.8	79.8	11.528	114	114;115;91;122	0	18.018	14	79.8	79.8	195920000	46389000	73650000	75880000	48980000	11597000	18412000	18970000	0	83352000	88003000	3	4	3	10				522	17;232;398
A0A287AM78;A0A287A2Y1;F1S8H8	A0A287AM78;A0A287A2Y1;F1S8H8	4;4;4	4;4;4	4;4;4	tr|A0A287AM78|A0A287AM78_PIG Purine nucleoside phosphorylase OS=Sus scrofa OX=9823 GN=PNP PE=1 SV=1;tr|A0A287A2Y1|A0A287A2Y1_PIG Purine nucleoside phosphorylase OS=Sus scrofa OX=9823 GN=PNP PE=1 SV=1;tr|F1S8H8|F1S8H8_PIG Purine nucleoside phosphorylase OS=	3	4	4	4	3	3	4	3	3	4	3	3	4	19.1	19.1	19.1	32.042	288	288;295;301	0	17.875	15.6	15.6	19.1	84029000	29495000	32289000	22245000	3501200	1229000	1345400	926870	28046000	33474000	28835000	4	3	4	11				149	1555;3123;3495;5339
P60662;A0A2C9F331	P60662;A0A2C9F331	7;6	7;6	7;6	sp|P60662|MYL6_PIG Myosin light polypeptide 6 OS=Sus scrofa OX=9823 GN=MYL6 PE=1 SV=2;tr|A0A2C9F331|A0A2C9F331_PIG Myosin light polypeptide 6 OS=Sus scrofa OX=9823 GN=MYL6 PE=1 SV=1	2	7	7	7	7	4	4	7	4	4	7	4	4	50.3	50.3	50.3	16.93	151	151;160	0	17.817	50.3	34.4	34.4	198110000	92344000	57853000	47909000	15239000	7103400	4450200	3685300	61281000	69355000	81174000	9	5	6	20				689	255;519;910;2354;2627;3838;5482
Q95274;A0A286ZVG3;I3LIY7	Q95274;A0A286ZVG3	5;5;1	5;5;1	5;5;1	sp|Q95274|TYB4_PIG Thymosin beta-4 OS=Sus scrofa OX=9823 GN=TMSB4 PE=3 SV=3;tr|A0A286ZVG3|A0A286ZVG3_PIG Thymosin beta OS=Sus scrofa OX=9823 GN=LOC110257905 PE=3 SV=1	3	5	5	5	4	5	4	4	5	4	4	5	4	75	75	75	5.0526	44	44;44;44	0	17.696	75	75	75	1296400000	470230000	524500000	301690000	259280000	94046000	104900000	60338000	458330000	484890000	438420000	6	6	5	17				101	3916;4443;4444;4907;4908
I3LQ17	I3LQ17	35	3	2	tr|I3LQ17|I3LQ17_PIG Uncharacterized protein OS=Sus scrofa OX=9823 GN=PZP PE=1 SV=2	1	35	3	2	29	28	24	2	2	1	1	2	1	34.8	3.1	2.5	150.48	1343	1343	0	17.534	27.8	28.7	23.7	123680000	67040000	45475000	11163000	1389600	753260	510960	125420	0	45171000	0	2	3	1	6				618	208;269;329;430;443;486;559;1159;1457;1749;1929;2042;2193;2231;2282;2336;2459;2466;3077;3400;3508;3559;3742;4217;4535;4698;4700;5167;5245;5465;5554;5571;5667;5668;5931
P27485;F1SC80	P27485;F1SC80	4;4	4;4	4;4	sp|P27485|RET4_PIG Retinol-binding protein 4 OS=Sus scrofa OX=9823 GN=RBP4 PE=1 SV=2;tr|F1SC80|F1SC80_PIG Retinol-binding protein OS=Sus scrofa OX=9823 GN=RBP4 PE=3 SV=1	2	4	4	4	4	3	2	4	3	2	4	3	2	22.9	22.9	22.9	23.067	201	201;201	0	17.478	22.9	18.9	13.9	104290000	44079000	36923000	23293000	8691200	3673200	3076900	1941100	42185000	35623000	33090000	4	4	3	11				500	1688;3406;4108;6095
F1SBZ9;A0A287AQ98	F1SBZ9;A0A287AQ98	10;9	9;8	9;8	tr|F1SBZ9|F1SBZ9_PIG Thrombospondin-2 OS=Sus scrofa OX=9823 GN=THBS2 PE=4 SV=3;tr|A0A287AQ98|A0A287AQ98_PIG Uncharacterized protein OS=Sus scrofa OX=9823 GN=THBS2 PE=4 SV=1	2	10	9	9	8	8	4	7	7	3	7	7	3	10.9	10.3	10.3	129.12	1170	1170;1149	0	17.381	9	8.7	4.5	108670000	42279000	50953000	15442000	1906600	741740	893920	270910	40441000	39703000	32731000	6	8	4	18				498	62;484;1764;2149;2166;2172;2246;3804;4263;4422
I3L638;P48819;I3L9F8	I3L638;P48819;I3L9F8	7;7;5	7;7;5	7;7;5	tr|I3L638|I3L638_PIG Vitronectin OS=Sus scrofa OX=9823 GN=VTN PE=1 SV=2;sp|P48819|VTNC_PIG Vitronectin OS=Sus scrofa OX=9823 GN=VTN PE=1 SV=1;tr|I3L9F8|I3L9F8_PIG Vitronectin OS=Sus scrofa OX=9823 GN=VTN PE=1 SV=2	3	7	7	7	6	5	6	6	5	6	6	5	6	20.1	20.1	20.1	52.425	458	458;459;386	0	17.2	16.8	14	18.1	135930000	50694000	42265000	42966000	3997800	1491000	1243100	1263700	50226000	47415000	50637000	6	7	7	20				584	1976;2045;3199;3261;4282;4547;5279
F1S2I8	F1S2I8	5	5	5	tr|F1S2I8|F1S2I8_PIG Uncharacterized protein OS=Sus scrofa OX=9823 GN=TPPP3 PE=1 SV=2	1	5	5	5	3	4	4	3	4	4	3	4	4	28.4	28.4	28.4	18.919	176	176	0	17.184	16.5	21	23.9	71523000	20202000	26173000	25148000	4470200	1262600	1635800	1571700	23158000	26558000	29028000	3	4	5	12				468	39;40;245;470;4099
A0A287AXW3;F1RHN3;Q99028	A0A287AXW3;F1RHN3;Q99028	3;3;2	3;3;2	3;3;2	tr|A0A287AXW3|A0A287AXW3_PIG Catechol O-methyltransferase OS=Sus scrofa OX=9823 GN=COMT PE=1 SV=1;tr|F1RHN3|F1RHN3_PIG Catechol O-methyltransferase OS=Sus scrofa OX=9823 GN=COMT PE=1 SV=1;sp|Q99028|COMT_PIG Catechol O-methyltransferase (Fragment) OS=Sus sc	3	3	3	3	2	3	2	2	3	2	2	3	2	31.7	31.7	31.7	24.466	221	221;270;186	0	17.088	19	31.7	24.4	71071000	16072000	37485000	17514000	5467000	1236300	2883400	1347200	26964000	29045000	19962000	2	5	4	11				266	2614;3307;5711
P12067	P12067	5	5	1	sp|P12067|LYSC1_PIG Lysozyme C-1 OS=Sus scrofa OX=9823 PE=1 SV=1	1	5	5	1	5	5	4	5	5	4	1	1	1	35.9	35.9	11.7	14.668	128	128	0	16.869	35.9	35.9	29.7	160250000	57190000	59817000	43241000	13354000	4765900	4984700	3603400	55769000	57563000	59234000	5	5	5	15				672	1013;3987;5504;5505;5810
F1RQR6	F1RQR6	5	5	5	tr|F1RQR6|F1RQR6_PIG CTCK domain-containing protein OS=Sus scrofa OX=9823 GN=GPHA2 PE=3 SV=1	1	5	5	5	4	4	5	4	4	5	4	4	5	41.9	41.9	41.9	14.079	129	129	0	16.801	34.9	34.9	41.9	586950000	216980000	211710000	158270000	97825000	36163000	35285000	26378000	221970000	218180000	191940000	10	13	11	34				429	1140;4141;4298;5613;6070
A0A287AP66;A0A287AJH8;I3LBH4;A0A288CG20;A0A286ZV26	A0A287AP66;A0A287AJH8	5;4;2;1;1	5;4;2;1;1	5;4;2;1;1	tr|A0A287AP66|A0A287AP66_PIG Uncharacterized protein OS=Sus scrofa OX=9823 GN=RPL12 PE=1 SV=1;tr|A0A287AJH8|A0A287AJH8_PIG Uncharacterized protein OS=Sus scrofa OX=9823 GN=RPL12 PE=1 SV=1	5	5	5	5	4	5	5	4	5	5	4	5	5	44.8	44.8	44.8	17.818	165	165;189;165;89;150	0	16.785	35.8	44.8	44.8	120320000	36227000	41484000	42610000	10027000	3018900	3457000	3550900	39734000	42193000	50650000	5	6	6	17				238	623;1218;2321;2338;2509
P61288;A0A287B4E6;A0A287AMB0;A0A287A6Z2;A0A287AS18;F1SBL3	P61288;A0A287B4E6;A0A287AMB0	5;5;3;1;1;1	5;5;3;1;1;1	5;5;3;1;1;1	sp|P61288|TCTP_PIG Translationally-controlled tumor protein OS=Sus scrofa OX=9823 GN=TPT1 PE=2 SV=1;tr|A0A287B4E6|A0A287B4E6_PIG Translationally-controlled tumor protein OS=Sus scrofa OX=9823 GN=TPT1 PE=1 SV=1;tr|A0A287AMB0|A0A287AMB0_PIG TCTP domain-conta	6	5	5	5	3	3	4	3	3	4	3	3	4	31.4	31.4	31.4	19.595	172	172;245;162;101;107;170	0	16.242	19.8	19.8	27.3	207480000	72588000	80983000	53912000	23054000	8065300	8998200	5990300	71705000	81418000	69675000	8	8	8	24				288	833;1206;2283;5470;5965
F1RHJ2;F1RUF7	F1RHJ2	6;1	6;1	6;1	tr|F1RHJ2|F1RHJ2_PIG PWWP domain-containing protein OS=Sus scrofa OX=9823 GN=HDGF PE=1 SV=1	2	6	6	6	6	5	4	6	5	4	6	5	4	44.9	44.9	44.9	27.104	243	243;217	0	16.24	44.9	32.5	28.4	188930000	80614000	69924000	38390000	9446400	4030700	3496200	1919500	64415000	66523000	68813000	6	7	4	17				397	543;1064;2084;2414;2871;6044
A0A2C9F3H3;A0A287B8H8;P37111;A0A286ZX40	A0A2C9F3H3;A0A287B8H8;P37111;A0A286ZX40	5;5;5;5	5;5;5;5	5;5;5;5	tr|A0A2C9F3H3|A0A2C9F3H3_PIG Aminoacylase-1 OS=Sus scrofa OX=9823 GN=ACY1 PE=1 SV=1;tr|A0A287B8H8|A0A287B8H8_PIG Aminoacylase-1 OS=Sus scrofa OX=9823 GN=ACY1 PE=1 SV=1;sp|P37111|ACY1_PIG Aminoacylase-1 OS=Sus scrofa OX=9823 GN=ACY1 PE=1 SV=2;tr|A0A286ZX40|	4	5	5	5	3	5	3	3	5	3	3	5	3	19.7	19.7	19.7	39.983	360	360;388;407;437	0	16.216	10.6	19.7	10.6	77397000	23281000	34388000	19728000	3869900	1164000	1719400	986410	25952000	29483000	27535000	5	7	4	16				110	637;1174;2191;5162;5448
A0A286ZW70;A0A286ZKG9	A0A286ZW70;A0A286ZKG9	9;7	8;6	8;6	tr|A0A286ZW70|A0A286ZW70_PIG Peptidyl-prolyl cis-trans isomerase OS=Sus scrofa OX=9823 GN=PPIB PE=1 SV=1;tr|A0A286ZKG9|A0A286ZKG9_PIG Peptidyl-prolyl cis-trans isomerase OS=Sus scrofa OX=9823 GN=PPIB PE=1 SV=1	2	9	8	8	5	6	6	5	5	6	5	5	6	34.7	31.9	31.9	23.784	216	216;202	0	16.158	22.7	29.6	30.1	157930000	50833000	61665000	45433000	8312200	2675400	3245600	2391200	58619000	58771000	53492000	7	11	9	27				104	722;978;2359;2469;2470;5139;5445;5491;5736
A0A286ZQD7;A0A287A6P4;P12675;A0A287A526;A0A288CFT7;A0A286ZNA7;A0A287B4X6;F6PU32;A0A287B3K3	A0A286ZQD7;A0A287A6P4;P12675;A0A287A526;A0A288CFT7;A0A286ZNA7;A0A287B4X6;F6PU32;A0A287B3K3	5;5;5;5;5;5;5;5;4	5;5;5;5;5;5;5;5;4	5;5;5;5;5;5;5;5;4	tr|A0A286ZQD7|A0A286ZQD7_PIG Calpastatin OS=Sus scrofa OX=9823 GN=CAST PE=4 SV=1;tr|A0A287A6P4|A0A287A6P4_PIG Calpastatin OS=Sus scrofa OX=9823 GN=CAST PE=4 SV=1;sp|P12675|ICAL_PIG Calpastatin OS=Sus scrofa OX=9823 GN=CAST PE=1 SV=1;tr|A0A287A526|A0A287A52	9	5	5	5	2	4	3	2	4	3	2	4	3	11.4	11.4	11.4	74.761	692	692;712;713;714;739;754;775;835;660	0	16.145	4.8	9.8	6.4	119990000	24691000	57611000	37689000	2666500	548680	1280200	837530	45566000	46341000	38782000	2	5	4	11				51	1376;1413;3481;4641;4992
I3LDS3;A0A286ZYN0;F1S0K2;F1RXG1	I3LDS3	9;3;3;2	9;3;3;2	4;0;0;1	tr|I3LDS3|I3LDS3_PIG IF rod domain-containing protein OS=Sus scrofa OX=9823 GN=KRT10 PE=1 SV=2	4	9	9	4	4	7	7	4	7	7	0	2	4	14.8	14.8	7.2	58.98	582	582;437;443;460	0	15.991	5.5	10.7	11.5	244480000	45172000	89260000	110050000	7886400	1457200	2879400	3549900	49955000	80181000	146110000	4	9	6	19				600	644;2973;3003;3084;4234;4238;4707;5480;5697
A0A287BPT2;A0A287A703	A0A287BPT2;A0A287A703	8;8	8;8	7;7	tr|A0A287BPT2|A0A287BPT2_PIG PKS_ER domain-containing protein OS=Sus scrofa OX=9823 GN=LOC100512795 PE=1 SV=1;tr|A0A287A703|A0A287A703_PIG PKS_ER domain-containing protein OS=Sus scrofa OX=9823 GN=LOC100512795 PE=1 SV=1	2	8	8	7	2	6	7	2	6	7	1	5	6	22.7	22.7	20	39.998	375	375;375	0	15.942	5.6	18.9	22.7	160300000	24962000	61724000	73610000	5936900	924520	2286100	2726300	40589000	69670000	71274000	2	8	11	21				169	1694;2407;2435;2536;2641;2869;5229;5455
P10775	P10775	6	6	6	sp|P10775|RINI_PIG Ribonuclease inhibitor OS=Sus scrofa OX=9823 GN=RNH1 PE=1 SV=1	1	6	6	6	5	4	1	5	4	1	5	4	1	23	23	23	49.023	456	456	0	15.644	17.5	17.1	3.3	66320000	33469000	27919000	4932200	2456300	1239600	1034000	182670	32986000	28215000	0	7	4	1	12				669	817;3462;3701;5478;5500;5858
A0A287ATY3;F1S280;A0A287B762;A0A286ZKF8	A0A287ATY3;F1S280;A0A287B762;A0A286ZKF8	6;6;6;6	6;6;6;6	6;6;6;6	tr|A0A287ATY3|A0A287ATY3_PIG Uncharacterized protein OS=Sus scrofa OX=9823 GN=ENPP2 PE=1 SV=1;tr|F1S280|F1S280_PIG Ectonucleotide pyrophosphatase/phosphodiesterase family member 2 isoform 4 OS=Sus scrofa OX=9823 GN=ENPP2 PE=1 SV=3;tr|A0A287B762|A0A287B762_	4	6	6	6	5	3	4	5	3	4	5	3	4	7.4	7.4	7.4	105.14	915	915;954;981;1006	0	15.515	6.3	3.6	5.4	66617000	28423000	16061000	22132000	1092100	465950	263300	362820	24127000	23986000	24906000	5	4	4	13				32	775;5142;5179;5562;5652;5770
A0A287B2F5	A0A287B2F5	3	2	2	tr|A0A287B2F5|A0A287B2F5_PIG Ig-like domain-containing protein OS=Sus scrofa OX=9823 PE=4 SV=1	1	3	2	2	2	2	3	2	2	2	2	2	2	21.5	17.5	17.5	19.43	177	177	0	15.446	17.5	17.5	21.5	2762900000	987340000	1047800000	727850000	212530000	75949000	80597000	55988000	996660000	1025200000	948090000	8	9	11	28				282	889;2115;3530
A0A287BSA8;P53027;F1RYZ5;A0A287BDM3	A0A287BSA8;P53027;F1RYZ5	6;5;4;2	6;5;4;2	6;5;4;2	tr|A0A287BSA8|A0A287BSA8_PIG Ribosomal protein OS=Sus scrofa OX=9823 GN=RPL10A PE=1 SV=1;sp|P53027|RL10A_PIG 60S ribosomal protein L10a (Fragment) OS=Sus scrofa OX=9823 GN=RPL10A PE=2 SV=3;tr|F1RYZ5|F1RYZ5_PIG Ribosomal protein OS=Sus scrofa OX=9823 GN=RPL	4	6	6	6	5	6	4	5	6	4	5	6	4	26.7	26.7	26.7	24.831	217	217;165;176;117	0	15.301	23	26.7	22.6	88937000	29156000	38114000	21667000	5558500	1822300	2382100	1354200	32226000	31054000	31774000	7	6	5	18				351	441;442;977;1707;2592;5899
Q9GKQ6;F1S2B6	Q9GKQ6;F1S2B6	5;5	5;5	5;5	sp|Q9GKQ6|PGS1_PIG Biglycan (Fragments) OS=Sus scrofa OX=9823 GN=BGN PE=2 SV=2;tr|F1S2B6|F1S2B6_PIG Biglycan OS=Sus scrofa OX=9823 GN=BGN PE=1 SV=2	2	5	5	5	4	3	2	4	3	2	4	3	2	23.9	23.9	23.9	30.457	272	272;369	0	15.267	16.2	14.7	7	1754100000	588090000	730000000	436010000	103180000	34594000	42941000	25648000	592080000	628710000	656660000	5	6	2	13				466	851;1228;1277;2668;5750
I3L5R6;A0A286ZP11	I3L5R6;A0A286ZP11	2;2	2;2	2;2	tr|I3L5R6|I3L5R6_PIG Protein S100 OS=Sus scrofa OX=9823 GN=S100B PE=1 SV=1;tr|A0A286ZP11|A0A286ZP11_PIG Protein S100 OS=Sus scrofa OX=9823 GN=LOC110258323 PE=3 SV=1	2	2	2	2	2	2	2	2	2	2	2	2	2	40.2	40.2	40.2	10.627	92	92;133	0	15.088	40.2	40.2	40.2	93313000	31427000	35161000	26725000	23328000	7856700	8790200	6681300	29939000	36847000	34151000	3	3	3	9				58	471;1281
A0A287AYJ0;F1RLZ7	A0A287AYJ0;F1RLZ7	9;7	8;6	8;6	tr|A0A287AYJ0|A0A287AYJ0_PIG Amidohydro-rel domain-containing protein OS=Sus scrofa OX=9823 GN=DPYSL3 PE=1 SV=1;tr|F1RLZ7|F1RLZ7_PIG Amidohydro-rel domain-containing protein OS=Sus scrofa OX=9823 GN=DPYSL3 PE=1 SV=3	2	9	8	8	5	5	5	4	4	4	4	4	4	25.5	22.5	22.5	57.77	534	534;475	0	15.055	13.1	13.9	14.8	80709000	31836000	23730000	25143000	2373800	936350	697940	739490	30295000	28191000	29458000	6	5	4	15				268	211;877;2049;2051;2740;3631;3853;4149;4380
P63221	P63221	3	3	3	sp|P63221|RS21_PIG 40S ribosomal protein S21 OS=Sus scrofa OX=9823 GN=RPS21 PE=1 SV=1	1	3	3	3	3	3	2	3	3	2	3	3	2	41	41	41	9.1113	83	83	0	14.932	41	41	28.9	104070000	42045000	42649000	19373000	13008000	5255600	5331100	2421600	40971000	34330000	34179000	3	3	2	8				693	3660;3711;5171
A1E295;A0A287BF94	A1E295;A0A287BF94	5;5	5;5	5;5	sp|A1E295|CATB_PIG Cathepsin B OS=Sus scrofa OX=9823 GN=CTSB PE=1 SV=1;tr|A0A287BF94|A0A287BF94_PIG Cathepsin B OS=Sus scrofa OX=9823 GN=CTSB PE=1 SV=1	2	5	5	5	3	4	3	3	4	3	3	4	3	23	23	23	36.9	335	335;367	0	14.604	16.7	17	14	109050000	26293000	50421000	32332000	6058100	1460700	2801200	1796200	36319000	41142000	40757000	3	5	6	14				324	908;1390;2264;3814;4539
F1S6B4	F1S6B4	6	6	6	tr|F1S6B4|F1S6B4_PIG Prolargin OS=Sus scrofa OX=9823 GN=PRELP PE=1 SV=3	1	6	6	6	4	4	4	4	4	4	4	4	4	23.1	23.1	23.1	43.712	381	381	0	14.353	13.9	13.4	16.5	51037000	14102000	20197000	16738000	1963000	542370	776810	643780	17309000	21555000	16961000	4	4	4	12				481	1104;2525;3085;3374;3441;3929
I3LVS7;F2Z5K4	I3LVS7;F2Z5K4	5;3	5;3	5;3	tr|I3LVS7|I3LVS7_PIG Transforming protein RhoA isoform 1 OS=Sus scrofa OX=9823 GN=RHOA PE=1 SV=1;tr|F2Z5K4|F2Z5K4_PIG Uncharacterized protein OS=Sus scrofa OX=9823 GN=RHOC PE=1 SV=1	2	5	5	5	5	4	4	5	4	4	5	4	4	39.4	39.4	39.4	21.768	193	193;193	0	14.278	39.4	26.9	26.9	122480000	51791000	40593000	30096000	7655100	3236900	2537100	1881000	45129000	44630000	41302000	8	7	5	20				633	907;1448;2262;2490;4259
F1RFQ7	F1RFQ7	7	7	7	tr|F1RFQ7|F1RFQ7_PIG GTP-binding nuclear protein Ran OS=Sus scrofa OX=9823 GN=RAN PE=1 SV=2	1	7	7	7	6	4	4	6	4	4	6	4	4	39.4	39.4	39.4	24.423	216	216	0	14.262	31	24.5	19.9	156800000	60762000	50445000	45588000	11200000	4340200	3603200	3256300	49736000	51529000	68602000	6	4	4	14				389	32;2306;3543;3873;4661;5227;6082
A0A286ZUH0;I3L7S4;F1SNH3;I3L650	A0A286ZUH0;I3L7S4;F1SNH3;I3L650	5;5;5;5	5;5;5;5	5;5;5;5	tr|A0A286ZUH0|A0A286ZUH0_PIG Uncharacterized protein OS=Sus scrofa OX=9823 GN=CALD1 PE=1 SV=1;tr|I3L7S4|I3L7S4_PIG Caldesmon isoform X1 OS=Sus scrofa OX=9823 GN=CALD1 PE=1 SV=2;tr|F1SNH3|F1SNH3_PIG Caldesmon isoform X5 OS=Sus scrofa OX=9823 GN=CALD1 PE=1 S	4	5	5	5	3	4	2	3	4	2	3	4	2	12.7	12.7	12.7	60.341	519	519;536;606;801	0	14.2	6	11.2	4.4	58769000	18127000	27524000	13118000	1399300	431590	655330	312340	20425000	22585000	19433000	3	4	3	10				96	1154;3088;5132;5490;5915
A0A287ASJ1;A0A287BNA1;A0A287BIL4;F1S3M9;I3LUL5;A0A287BAF7;A0A287ACK8;A0A287BFZ2;A0A287BL08	A0A287ASJ1;A0A287BNA1;A0A287BIL4;F1S3M9;I3LUL5;A0A287BAF7;A0A287ACK8;A0A287BFZ2;A0A287BL08	4;4;4;4;4;4;4;4;3	4;4;4;4;4;4;4;4;3	4;4;4;4;4;4;4;4;3	tr|A0A287ASJ1|A0A287ASJ1_PIG FERM domain-containing protein OS=Sus scrofa OX=9823 GN=EPB41L2 PE=1 SV=1;tr|A0A287BNA1|A0A287BNA1_PIG FERM domain-containing protein OS=Sus scrofa OX=9823 GN=EPB41L2 PE=1 SV=1;tr|A0A287BIL4|A0A287BIL4_PIG FERM domain-containin	9	4	4	4	3	4	2	3	4	2	3	4	2	6.3	6.3	6.3	102.76	925	925;974;977;995;999;1013;1038;1047;965	0	14.162	5.2	6.3	3.5	105570000	33452000	50714000	21401000	1599500	506840	768390	324260	34771000	39578000	37173000	6	8	4	18				186	1463;2798;4592;4904
Q5S1U1;A0A2C9F366	Q5S1U1;A0A2C9F366	5;5	4;4	4;4	sp|Q5S1U1|HSPB1_PIG Heat shock protein beta-1 OS=Sus scrofa OX=9823 GN=HSPB1 PE=2 SV=1;tr|A0A2C9F366|A0A2C9F366_PIG Heat shock protein beta-1 OS=Sus scrofa OX=9823 GN=HSPB1 PE=1 SV=1	2	5	4	4	3	3	4	3	3	3	3	3	3	32.4	28	28	22.941	207	207;231	0	14.131	20.8	20.8	24.2	107470000	31653000	38583000	37239000	8267300	2434900	2967900	2864500	41675000	0	38170000	5	4	8	17				358	3099;4029;4093;4201;5644
A0A287A8W9;F1SIP0	A0A287A8W9;F1SIP0	6;6	6;6	6;6	tr|A0A287A8W9|A0A287A8W9_PIG Septin-type G domain-containing protein OS=Sus scrofa OX=9823 GN=SEPT2 PE=1 SV=1;tr|F1SIP0|F1SIP0_PIG Septin 2 OS=Sus scrofa OX=9823 GN=SEPT2 PE=1 SV=3	2	6	6	6	3	2	1	3	2	1	3	2	1	25	25	25	40.514	352	352;361	0	14.09	13.4	7.1	4.5	62729000	36411000	11553000	14764000	2613700	1517100	481390	615190	36411000	0	0	3	1	1	5				174	377;2575;3520;3601;4770;5551
O97788;P86412;A0A287BBN2	O97788	6;1;1	6;1;1	6;1;1	sp|O97788|FABP4_PIG Fatty acid-binding protein, adipocyte OS=Sus scrofa OX=9823 GN=FABP4 PE=1 SV=3	3	6	6	6	4	6	4	4	6	4	4	6	4	50	50	50	14.676	132	132;132;150	0	14.055	37.9	50	31.8	204200000	69263000	86693000	48246000	15708000	5327900	6668700	3711200	71174000	73111000	73527000	8	8	6	22				656	515;1450;3155;3560;3971;4768
A0A287AT48	A0A287AT48	16	5	0	tr|A0A287AT48|A0A287AT48_PIG SERPIN domain-containing protein OS=Sus scrofa OX=9823 GN=LOC100153899 PE=1 SV=1	1	16	5	0	12	13	11	4	4	3	0	0	0	35.2	10.6	0	46.976	423	423	0	14.041	31.7	30	23.9	300400000	104010000	102480000	93904000	11126000	3852200	3795600	3477900	89834000	98599000	138900000	6	8	7	21				256	896;1511;1711;2005;2093;2742;2953;3244;3284;3285;4206;4330;5089;5354;5584;5847
P02475	P02475	5	5	5	sp|P02475|CRYAA_PIG Alpha-crystallin A chain OS=Sus scrofa OX=9823 GN=CRYAA PE=1 SV=1	1	5	5	5	5	5	4	5	5	4	5	5	4	29.5	29.5	29.5	19.746	173	173	0	13.91	29.5	29.5	23.1	638330000	247470000	255400000	135460000	49102000	19036000	19646000	10420000	227960000	223470000	225030000	12	13	7	32				661	1745;2267;3633;5149;5604
F2Z5F5;A0A287BKR3	F2Z5F5	4;1	4;1	4;1	tr|F2Z5F5|F2Z5F5_PIG 40S ribosomal protein S8 OS=Sus scrofa OX=9823 GN=RPS8 PE=1 SV=3	2	4	4	4	2	2	2	2	2	2	2	2	2	26.4	26.4	26.4	24.205	208	208;184	0	13.871	13.5	13	13.5	26613000	11475000	9818500	5319100	1774200	765020	654570	354600	11475000	0	0	2	2	2	6				575	2534;2739;3060;3767
I3LQD3;P43367	I3LQD3	6;2	6;2	6;2	tr|I3LQD3|I3LQD3_PIG Calpain-2 catalytic subunit OS=Sus scrofa OX=9823 GN=CAPN2 PE=1 SV=2	2	6	6	6	5	3	2	5	3	2	5	3	2	14.6	14.6	14.6	79.891	700	700;324	0	13.865	12.7	7	4.4	59785000	20133000	25221000	14430000	1423400	479370	600510	343580	0	20856000	22870000	5	3	2	10				620	2636;3073;3080;3353;4353;5747
I3LJW4;A0A287BQT2	I3LJW4;A0A287BQT2	8;8	8;8	8;8	tr|I3LJW4|I3LJW4_PIG Uncharacterized protein OS=Sus scrofa OX=9823 GN=ACO1 PE=1 SV=2;tr|A0A287BQT2|A0A287BQT2_PIG Uncharacterized protein OS=Sus scrofa OX=9823 GN=ACO1 PE=1 SV=1	2	8	8	8	5	5	3	5	5	3	5	5	3	12.9	12.9	12.9	97.027	879	879;889	0	13.834	7.4	6.7	6	98708000	35390000	38524000	24794000	1701900	610170	664210	427480	29055000	38890000	37797000	5	5	3	13				347	317;2548;3927;4124;5114;5447;6003;6042
F1SGG3	F1SGG3	4	4	3	tr|F1SGG3|F1SGG3_PIG IF rod domain-containing protein OS=Sus scrofa OX=9823 GN=KRT1 PE=1 SV=2	1	4	4	3	4	3	2	4	3	2	3	2	1	6.1	6.1	4.2	64.873	624	624	0	13.824	6.1	4.6	3.2	253170000	100900000	56857000	95415000	6329300	2522500	1421400	2385400	78565000	57927000	144360000	5	2	3	10				514	1045;1623;2458;5025
O02772;A0A287B9U4;A0A287BJZ6;F1STV2;I3LTW5;A0A287A3W1	O02772	7;3;3;2;1;1	7;3;3;2;1;1	7;3;3;2;1;1	sp|O02772|FABPH_PIG Fatty acid-binding protein, heart OS=Sus scrofa OX=9823 GN=FABP3 PE=2 SV=3	6	7	7	7	6	6	6	6	6	6	6	6	6	57.1	57.1	57.1	14.749	133	133;101;117;133;133;155	0	13.8	50.4	50.4	51.9	273380000	90036000	95636000	87706000	19527000	6431100	6831100	6264700	98229000	103330000	96978000	8	8	9	25				654	3159;3797;4254;4552;4575;4761;5239
A0A287APM4;F1SGI7;A0A287ATD0	A0A287APM4;F1SGI7;A0A287ATD0	2;2;2	1;1;1	1;1;1	tr|A0A287APM4|A0A287APM4_PIG IF rod domain-containing protein OS=Sus scrofa OX=9823 GN=KRT75 PE=1 SV=1;tr|F1SGI7|F1SGI7_PIG IF rod domain-containing protein OS=Sus scrofa OX=9823 GN=KRT75 PE=1 SV=3;tr|A0A287ATD0|A0A287ATD0_PIG IF rod domain-containing prot	3	2	1	1	1	2	2	1	1	1	1	1	1	3.6	2.3	2.3	57.426	528	528;541;541	0	13.769	2.3	3.6	3.6	267170000	71506000	75004000	120660000	7421300	1986300	2083400	3351600	73032000	82301000	146820000	2	2	2	6				240	1514;4593
A0A287BI36;A0A287A7G2;F1RWW4;A0A287AN95;A0A287A1G4;A0A287A3D2;A0A287B9H3;A0A287BS15;A0A286ZR92;A0A287AZ96;A0A287BEH6	A0A287BI36;A0A287A7G2;F1RWW4;A0A287AN95;A0A287A1G4;A0A287A3D2	3;3;3;3;3;3;1;1;1;1;1	3;3;3;3;3;3;1;1;1;1;1	3;3;3;3;3;3;1;1;1;1;1	tr|A0A287BI36|A0A287BI36_PIG PDZ and LIM domain protein 5 OS=Sus scrofa OX=9823 GN=PDLIM5 PE=1 SV=1;tr|A0A287A7G2|A0A287A7G2_PIG PDZ domain-containing protein OS=Sus scrofa OX=9823 GN=PDLIM5 PE=1 SV=1;tr|F1RWW4|F1RWW4_PIG Uncharacterized protein OS=Sus scr	11	3	3	3	2	3	2	2	3	2	2	3	2	18.2	18.2	18.2	23.839	214	214;239;497;595;601;626;229;403;455;481;515	0	13.724	13.1	18.2	13.1	69313000	16487000	31126000	21700000	3850700	915920	1729200	1205600	0	30218000	28783000	2	4	2	8				139	725;3316;4662
P04163;F2Z5M2	P04163;F2Z5M2	2;2	2;2	2;2	sp|P04163|S10AA_PIG Protein S100-A10 OS=Sus scrofa OX=9823 GN=S100A10 PE=1 SV=2;tr|F2Z5M2|F2Z5M2_PIG Protein S100-A10 OS=Sus scrofa OX=9823 GN=S100A10 PE=2 SV=1	2	2	2	2	2	2	2	2	2	2	2	2	2	35.4	35.4	35.4	11.075	96	96;97	0	13.661	35.4	35.4	35.4	84835000	38886000	26706000	19243000	10604000	4860700	3338300	2405300	29427000	31467000	29422000	4	3	3	10				577	1158;4060
P46405;A0A287AIT0	P46405	4;1	4;1	4;1	sp|P46405|RS12_PIG 40S ribosomal protein S12 OS=Sus scrofa OX=9823 GN=RPS12 PE=2 SV=2	2	4	4	4	3	4	2	3	4	2	3	4	2	43.2	43.2	43.2	14.515	132	132;102	0	13.57	34.8	43.2	18.2	95414000	33237000	47428000	14749000	10602000	3693000	5269800	1638800	34959000	31078000	33398000	5	4	2	11				683	102;2964;3134;3526
B9UJD6	B9UJD6	4	4	4	tr|B9UJD6|B9UJD6_PIG C1q and tumor necrosis factor related protein 3 isoform b OS=Sus scrofa OX=9823 GN=C1QTNF3 PE=1 SV=1	1	4	4	4	3	4	3	3	4	3	3	4	3	14.4	14.4	14.4	34.809	319	319	0	13.488	9.1	14.4	9.1	718630000	243180000	256150000	219310000	59886000	20265000	21345000	18276000	274620000	254640000	252160000	5	8	9	22				376	507;1567;1706;1803
I3LCP8;F1SH45	I3LCP8	7;1	6;0	6;0	tr|I3LCP8|I3LCP8_PIG Serpin family B member 6 OS=Sus scrofa OX=9823 GN=SERPINB6 PE=1 SV=2	2	7	6	6	5	5	2	4	4	1	4	4	1	24.3	21.7	21.7	42.869	378	378;405	0	13.374	17.5	18	6.6	52345000	21393000	25462000	5490900	2181000	891360	1060900	228790	23804000	22880000	0	4	5	1	10				594	1515;1924;2746;3544;3628;4820;4943
F1S3U9;A0A286ZND5	F1S3U9;A0A286ZND5	8;8	8;8	6;6	tr|F1S3U9|F1S3U9_PIG Thioredoxin domain-containing protein OS=Sus scrofa OX=9823 GN=PRDX1 PE=1 SV=3;tr|A0A286ZND5|A0A286ZND5_PIG Peroxiredoxin-1 OS=Sus scrofa OX=9823 GN=PRDX1 PE=1 SV=1	2	8	8	6	4	7	6	4	7	6	3	6	4	39.7	39.7	32.2	22.248	199	199;224	0	13.357	19.6	36.2	27.1	237300000	73469000	84532000	79295000	13183000	4081600	4696200	4405300	83464000	85155000	91433000	8	10	7	25				53	70;403;794;2011;3557;4134;4782;4966
A0A287AMF1;F1SU97;I3LS26;A0A287ACY4;A0A286ZVG0;A0A287A0D2	A0A287AMF1;F1SU97;I3LS26;A0A287ACY4;A0A286ZVG0;A0A287A0D2	7;7;6;6;6;5	7;7;6;6;6;5	5;5;4;4;5;5	tr|A0A287AMF1|A0A287AMF1_PIG Prosaposin OS=Sus scrofa OX=9823 GN=PSAP PE=1 SV=1;tr|F1SU97|F1SU97_PIG Prosaposin OS=Sus scrofa OX=9823 GN=PSAP PE=1 SV=1;tr|I3LS26|I3LS26_PIG Prosaposin OS=Sus scrofa OX=9823 GN=PSAP PE=1 SV=2;tr|A0A287ACY4|A0A287ACY4_PIG Pro	6	7	7	5	6	4	5	6	4	5	5	3	3	15.5	15.5	9.7	57.143	516	516;524;449;482;527;497	0	13.341	11.6	9.7	11.6	260900000	96141000	92396000	72360000	7673400	2827700	2717500	2128200	83652000	107810000	90103000	10	5	6	21				231	1233;1796;3152;3561;4010;4112;4626
I3LL97	I3LL97	5	5	5	tr|I3LL97|I3LL97_PIG Uncharacterized protein OS=Sus scrofa OX=9823 GN=CSRP1 PE=1 SV=1	1	5	5	5	2	4	4	2	4	4	2	4	4	35.2	35.2	35.2	20.644	193	193	0	13.341	9.8	30.1	27.5	71908000	17846000	31563000	22500000	3994900	991420	1753500	1250000	0	32305000	28164000	2	4	4	10				612	616;1893;2004;4426;5166
A0A286ZNN6;F6Q5E9	A0A286ZNN6;F6Q5E9	3;3	3;3	3;3	tr|A0A286ZNN6|A0A286ZNN6_PIG Dickkopf_N domain-containing protein OS=Sus scrofa OX=9823 GN=DKK3 PE=1 SV=1;tr|F6Q5E9|F6Q5E9_PIG Dickkopf_N domain-containing protein OS=Sus scrofa OX=9823 GN=DKK3 PE=1 SV=1	2	3	3	3	1	1	3	1	1	3	1	1	3	14.1	14.1	14.1	39.776	362	362;366	0	13.188	3.9	3.9	14.1	43509000	8621000	5692400	29196000	2175500	431050	284620	1459800	0	0	37783000	1	1	4	6				54	2022;4411;4540
A0A287AQF9;A0A287A2L7;F1SL03	A0A287AQF9;A0A287A2L7;F1SL03	5;5;5	5;5;5	5;5;5	tr|A0A287AQF9|A0A287AQF9_PIG Fibronectin type-III domain-containing protein OS=Sus scrofa OX=9823 GN=ABI3BP PE=1 SV=1;tr|A0A287A2L7|A0A287A2L7_PIG Fibronectin type-III domain-containing protein OS=Sus scrofa OX=9823 GN=ABI3BP PE=1 SV=1;tr|F1SL03|F1SL03_PIG	3	5	5	5	4	4	5	4	4	5	4	4	5	9	9	9	90.462	822	822;824;846	0	13.127	7.8	7.8	9	119070000	37258000	44514000	37298000	2246600	702980	839890	703730	46674000	44334000	38734000	4	5	6	15				146	656;1743;2829;3915;4951
F1SNL7	F1SNL7	6	6	6	tr|F1SNL7|F1SNL7_PIG Cytosolic non-specific dipeptidase isoform X1 OS=Sus scrofa OX=9823 GN=CNDP2 PE=1 SV=1	1	6	6	6	1	5	3	1	5	3	1	5	3	16.4	16.4	16.4	52.734	475	475	0	13.089	2.9	12.8	8.2	48627000	9986100	22831000	15810000	1676800	344350	787290	545170	0	0	20460000	3	7	3	13				543	279;784;997;1180;3550;4025
A0A287BC47	A0A287BC47	4	1	0	tr|A0A287BC47|A0A287BC47_PIG Ig-like domain-containing protein OS=Sus scrofa OX=9823 PE=4 SV=1	1	4	1	0	3	4	2	1	1	0	0	0	0	54.5	14.4	0	14.391	132	132	0	12.621	37.9	54.5	23.5	120460000	120460000	0	0	10951000	10951000	0	0	105460000	0	0	4	1	0	5				316	693;2007;3437;3531
Q007T2;F2Z5W2	Q007T2;F2Z5W2	4;2	4;2	3;1	sp|Q007T2|CDC42_PIG Cell division control protein 42 homolog OS=Sus scrofa OX=9823 GN=CDC42 PE=2 SV=2;tr|F2Z5W2|F2Z5W2_PIG Cell division control protein 42 homolog OS=Sus scrofa OX=9823 GN=CDC42 PE=1 SV=1	2	4	4	3	4	3	2	4	3	2	3	3	2	26.7	26.7	20.9	21.258	191	191;191	0	12.609	26.7	20.9	14.1	98955000	39432000	37744000	21779000	9895500	3943200	3774400	2177900	34758000	39929000	30422000	5	5	4	14				704	638;3986;5075;6084
F1RS82	F1RS82	5	5	5	tr|F1RS82|F1RS82_PIG CN hydrolase domain-containing protein OS=Sus scrofa OX=9823 GN=BTD PE=1 SV=3	1	5	5	5	3	4	4	3	4	4	3	4	4	14	14	14	57.034	514	514	0	12.603	7	12.5	9.3	44216000	10904000	21698000	11615000	2009800	495620	986280	527930	13138000	15793000	18556000	5	6	5	16				435	2108;3192;4527;4556;5092
A0A287AJI4;A0A287B9B3	A0A287AJI4;A0A287B9B3	6;6	6;6	6;6	tr|A0A287AJI4|A0A287AJI4_PIG SERPIN domain-containing protein OS=Sus scrofa OX=9823 GN=SERPINF2 PE=1 SV=1;tr|A0A287B9B3|A0A287B9B3_PIG Alpha-2-antiplasmin isoform X2 OS=Sus scrofa OX=9823 GN=SERPINF2 PE=1 SV=1	2	6	6	6	3	5	5	3	5	5	3	5	5	19.6	19.6	19.6	53.221	474	474;563	0	12.582	6.1	15.6	14.1	111640000	16446000	57255000	37934000	3987000	587360	2044800	1354800	37273000	41820000	43316000	3	6	6	15				218	828;967;1904;2995;3025;3410
A0A286ZK74;A0A286ZS83;A0A287AJY0;A0A287AA79;I3LK71	A0A286ZK74;A0A286ZS83;A0A287AJY0;A0A287AA79;I3LK71	4;4;4;4;4	4;4;4;4;4	4;4;4;4;4	tr|A0A286ZK74|A0A286ZK74_PIG RRM domain-containing protein OS=Sus scrofa OX=9823 GN=HNRNPC PE=1 SV=1;tr|A0A286ZS83|A0A286ZS83_PIG RRM domain-containing protein OS=Sus scrofa OX=9823 GN=HNRNPC PE=1 SV=1;tr|A0A287AJY0|A0A287AJY0_PIG Heterogeneous nuclear rib	5	4	4	4	2	2	2	2	2	2	2	2	2	22	22	22	25.298	232	232;289;294;306;307	0	12.55	9.9	12.1	11.6	25147000	2960300	11758000	10428000	1323500	155810	618860	548840	0	0	13495000	2	3	2	7				28	1885;3667;4166;5343
A0A287AAW7;A0A287AFE3	A0A287AAW7;A0A287AFE3	2;2	2;2	2;2	tr|A0A287AAW7|A0A287AAW7_PIG C1q domain-containing protein OS=Sus scrofa OX=9823 GN=LOC110258312 PE=4 SV=1;tr|A0A287AFE3|A0A287AFE3_PIG Complement C1q and tumor necrosis factor-related protein 9A OS=Sus scrofa OX=9823 GN=LOC110258312 PE=4 SV=1	2	2	2	2	2	2	1	2	2	1	2	2	1	13	13	13	22.276	207	207;212	0	12.494	13	13	7.2	162310000	58143000	64121000	40042000	23187000	8306200	9160200	5720300	52623000	59914000	61118000	6	5	2	13				182	600;3946
P80229;F2Z5B1;A0A287B7P2	P80229;F2Z5B1;A0A287B7P2	7;7;6	7;7;6	6;6;5	sp|P80229|ILEU_PIG Leukocyte elastase inhibitor OS=Sus scrofa OX=9823 GN=SERPINB1 PE=1 SV=1;tr|F2Z5B1|F2Z5B1_PIG Leukocyte elastase inhibitor OS=Sus scrofa OX=9823 GN=SERPINB1 PE=1 SV=1;tr|A0A287B7P2|A0A287B7P2_PIG Leukocyte elastase inhibitor OS=Sus scrof	3	7	7	6	4	6	4	4	6	4	3	5	3	20.1	20.1	17.5	42.512	378	378;378;413	0	12.377	11.4	16.7	11.4	83310000	27085000	35471000	20754000	2687400	873700	1144200	669490	32164000	27349000	29663000	4	6	4	14				571	1673;3163;3544;3651;5175;5176;5492
A0A287AG70;Q8MJ14	A0A287AG70;Q8MJ14	6;5	6;5	6;5	tr|A0A287AG70|A0A287AG70_PIG Glutathione peroxidase OS=Sus scrofa OX=9823 GN=GPX1 PE=3 SV=1;sp|Q8MJ14|GPX1_PIG Glutathione peroxidase 1 OS=Sus scrofa OX=9823 GN=GPX1 PE=2 SV=2	2	6	6	6	3	4	4	3	4	4	3	4	4	38.8	38.8	38.8	22.616	206	206;206	0	12.368	19.9	27.7	20.9	79349000	22334000	27468000	29547000	5289900	1488900	1831200	1969800	27977000	27440000	32439000	3	3	5	11				202	1081;2043;3774;3784;4044;4379
P79379;P79380;P79431;A0A286ZMX6	P79379;P79380;P79431;A0A286ZMX6	2;1;1;1	2;1;1;1	2;1;1;1	sp|P79379|MT2A_PIG Metallothionein-2A OS=Sus scrofa OX=9823 GN=MT2A PE=3 SV=1;sp|P79380|MT2B_PIG Metallothionein-2B OS=Sus scrofa OX=9823 GN=MT2B PE=3 SV=2;sp|P79431|MT1E_PIG Metallothionein-1E OS=Sus scrofa OX=9823 GN=MT1E PE=3 SV=1;tr|A0A286ZMX6|A0A286ZM	4	2	2	2	1	2	1	1	2	1	1	2	1	52.5	52.5	52.5	5.9701	61	61;61;61;61	0	12.3	19.7	52.5	19.7	381140000	64004000	166510000	150630000	63524000	10667000	27751000	25106000	0	0	194940000	1	2	1	4				698	3637;4418
A0A286ZI58	A0A286ZI58	1	1	1	tr|A0A286ZI58|A0A286ZI58_PIG Uncharacterized protein OS=Sus scrofa OX=9823 GN=PCP4 PE=4 SV=1	1	1	1	1	1	1	1	1	1	1	1	1	1	25.8	25.8	25.8	6.7913	62	62	0	12.284	25.8	25.8	25.8	16643000	4613100	6385300	5644300	3328500	922630	1277100	1128900	0	0	7304300	1	1	1	3				11	5605
A0A286ZJR3;F1S8L9;A0A286ZP67;A0A286ZVL0	A0A286ZJR3;F1S8L9;A0A286ZP67;A0A286ZVL0	3;3;3;3	3;3;3;3	3;3;3;3	tr|A0A286ZJR3|A0A286ZJR3_PIG Heterogeneous nuclear ribonucleoprotein U OS=Sus scrofa OX=9823 GN=HNRNPU PE=1 SV=1;tr|F1S8L9|F1S8L9_PIG Heterogeneous nuclear ribonucleoprotein U OS=Sus scrofa OX=9823 GN=HNRNPU PE=1 SV=3;tr|A0A286ZP67|A0A286ZP67_PIG Heterogen	4	3	3	3	3	3	3	3	3	3	3	3	3	6.5	6.5	6.5	77.186	692	692;804;806;825	0	12.184	6.5	6.5	6.5	57606000	19144000	23157000	15306000	1047400	348070	421030	278280	18957000	23188000	19808000	4	4	3	11				27	3801;4723;6018
A0A286ZXA4	A0A286ZXA4	4	4	4	tr|A0A286ZXA4|A0A286ZXA4_PIG Uncharacterized protein OS=Sus scrofa OX=9823 GN=AAMDC PE=1 SV=1	1	4	4	4	3	2	3	3	2	3	3	2	3	45.9	45.9	45.9	13.374	122	122	0	12.157	34.4	26.2	37.7	51074000	21470000	12501000	17103000	4256200	1789200	1041700	1425300	18061000	16417000	21542000	3	2	3	8				111	1427;1493;4735;5599
A0A287AHQ0;F1SB62;A0A287AV07	A0A287AHQ0;F1SB62;A0A287AV07	7;6;6	7;6;6	7;6;6	tr|A0A287AHQ0|A0A287AHQ0_PIG Acetyl-CoA acetyltransferase, cytosolic OS=Sus scrofa OX=9823 GN=ACAT2 PE=1 SV=1;tr|F1SB62|F1SB62_PIG Uncharacterized protein OS=Sus scrofa OX=9823 GN=ACAT2 PE=1 SV=2;tr|A0A287AV07|A0A287AV07_PIG Uncharacterized protein OS=Sus	3	7	7	7	5	4	6	5	4	6	5	4	6	30.2	30.2	30.2	41.354	397	397;385;447	0	12.016	19.9	15.6	27.7	76148000	31617000	10234000	34297000	3045900	1264700	409360	1371900	40043000	0	35959000	5	4	7	16				211	1235;1467;2624;2809;3231;4394;5563
P15175;P32195;P49934;P49933;P32196;P32194;A0A287BPW3;A0A287AXS4;P49930;A0A287B4U4;A0A286ZR49;A0A286ZKJ1;P49931;P49932;A0A287BKL9;P80054;A0A286ZRJ1;P51524;P51525;I3LU31;A0A287AFU9	P15175;P32195;P49934;P49933;P32196;P32194;A0A287BPW3;A0A287AXS4;P49930;A0A287B4U4;A0A286ZR49;A0A286ZKJ1;P49931;P49932;A0A287BKL9;P80054;A0A286ZRJ1;P51524;P51525;I3LU31;A0A287AFU9	2;2;2;2;2;2;2;2;2;2;2;2;2;2;2;2;2;2;2;2;2	2;2;2;2;2;2;2;2;2;2;2;2;2;2;2;2;2;2;2;2;2	2;2;2;2;2;2;2;2;2;2;2;2;2;2;2;2;2;2;2;2;2	sp|P15175|ICTL_PIG Cathelin OS=Sus scrofa OX=9823 PE=1 SV=2;sp|P32195|PG2_PIG Protegrin-2 OS=Sus scrofa OX=9823 GN=NPG2 PE=1 SV=2;sp|P49934|PG5_PIG Protegrin-5 OS=Sus scrofa OX=9823 GN=NPG5 PE=1 SV=1;sp|P49933|PG4_PIG Protegrin-4 OS=Sus scrofa OX=9823 GN=N	21	2	2	2	2	2	2	2	2	2	2	2	2	38.5	38.5	38.5	10.85	96	96;147;149;149;149;149;149;149;153;153;153;153;166;167;168;172;179;212;228;228;258	0	12.013	38.5	38.5	38.5	181070000	58848000	83127000	39089000	22633000	7356100	10391000	4886200	57738000	82486000	51782000	5	5	5	15				34	3253;3331
A0A287A1E0;A0A287AWI9;I3LII3	A0A287A1E0;A0A287AWI9;I3LII3	7;7;6	7;7;6	7;7;6	tr|A0A287A1E0|A0A287A1E0_PIG Tr-type G domain-containing protein OS=Sus scrofa OX=9823 GN=EEF2 PE=1 SV=1;tr|A0A287AWI9|A0A287AWI9_PIG Elongation factor 2 OS=Sus scrofa OX=9823 GN=EEF2 PE=1 SV=1;tr|I3LII3|I3LII3_PIG Tr-type G domain-containing protein OS=Su	3	7	7	7	3	3	4	3	3	4	3	3	4	12.6	12.6	12.6	93.741	842	842;858;863	0	11.952	4.2	5.7	7.2	50217000	17835000	13483000	18899000	823230	292380	221030	309820	0	17946000	19904000	5	4	4	13				138	584;1439;4773;4916;5546;5834;6085
Q06AA3;F1RWY0	Q06AA3;F1RWY0	1;1	1;1	1;1	sp|Q06AA3|RGN_PIG Regucalcin OS=Sus scrofa OX=9823 GN=RGN PE=2 SV=1;tr|F1RWY0|F1RWY0_PIG Regucalcin OS=Sus scrofa OX=9823 GN=RGN PE=1 SV=2	2	1	1	1	1	1	1	1	1	1	1	1	1	6.4	6.4	6.4	33.117	299	299;301	0	11.854	6.4	6.4	6.4	22251000	6958000	9466200	5827300	967460	302520	411580	253360	0	0	7541100	1	1	1	3				445	748
Q9N1F5;F1S5N8	Q9N1F5;F1S5N8	6;3	6;3	6;3	sp|Q9N1F5|GSTO1_PIG Glutathione S-transferase omega-1 OS=Sus scrofa OX=9823 GN=GSTO1 PE=1 SV=2;tr|F1S5N8|F1S5N8_PIG Uncharacterized protein OS=Sus scrofa OX=9823 PE=3 SV=3	2	6	6	6	2	3	2	2	3	2	2	3	2	29.5	29.5	29.5	27.418	241	241;224	0	11.843	7.5	14.5	11.2	57057000	16808000	29815000	10434000	3356300	988710	1753800	613740	0	29616000	0	2	3	2	7				736	138;893;2334;3066;3283;5028
A0A287A044;P00506	A0A287A044;P00506	6;6	6;6	6;6	tr|A0A287A044|A0A287A044_PIG Aspartate aminotransferase OS=Sus scrofa OX=9823 GN=GOT2 PE=1 SV=1;sp|P00506|AATM_PIG Aspartate aminotransferase, mitochondrial OS=Sus scrofa OX=9823 GN=GOT2 PE=1 SV=2	2	6	6	6	5	4	3	5	4	3	5	4	3	18.8	18.8	18.8	43.681	393	393;430	0	11.773	15.3	11.2	7.9	46406000	20747000	17105000	8554000	1325900	592770	488720	244400	18965000	18773000	0	5	5	3	13				133	362;2393;2491;2594;5365;6091
I3LHC8	I3LHC8	6	6	6	tr|I3LHC8|I3LHC8_PIG 3-hydroxybutyrate dehydrogenase type 2 isoform X2 OS=Sus scrofa OX=9823 GN=BDH2 PE=1 SV=1	1	6	6	6	6	3	1	6	3	1	6	3	1	28.6	28.6	28.6	26.66	245	245	0	11.756	28.6	13.9	5.3	64676000	36824000	22006000	5846700	3593100	2045800	1222500	324820	31840000	26843000	0	8	3	1	12				607	3;3398;4148;4530;5425;5441
F1SRC5;P16276	F1SRC5;P16276	4;4	4;4	4;4	tr|F1SRC5|F1SRC5_PIG Aconitate hydratase, mitochondrial OS=Sus scrofa OX=9823 GN=ACO2 PE=1 SV=3;sp|P16276|ACON_PIG Aconitate hydratase, mitochondrial OS=Sus scrofa OX=9823 GN=ACO2 PE=1 SV=1	2	4	4	4	3	0	2	3	0	2	3	0	2	8.1	8.1	8.1	85.447	780	780;781	0	11.661	6	0	4.2	23805000	15038000	0	8766300	449140	283740	0	165400	15038000	0	0	3	0	2	5				554	790;3765;5381;5866
A0A287BDJ1;F1SIK9;A0A286ZJ16;F1RIT8	A0A287BDJ1;F1SIK9;A0A286ZJ16	5;4;4;1	5;4;4;1	5;4;4;1	tr|A0A287BDJ1|A0A287BDJ1_PIG Septin-type G domain-containing protein OS=Sus scrofa OX=9823 GN=SEPT7 PE=1 SV=1;tr|F1SIK9|F1SIK9_PIG Septin-type G domain-containing protein OS=Sus scrofa OX=9823 GN=SEPT7 PE=1 SV=3;tr|A0A286ZJ16|A0A286ZJ16_PIG Septin-type G d	4	5	5	5	3	2	4	3	2	4	3	2	4	17.9	17.9	17.9	50.566	436	436;384;401;432	0	11.622	11.9	6	12.6	61857000	28225000	13886000	19746000	1933000	882040	433930	617050	24185000	24585000	18801000	4	2	4	10				319	1017;2822;3847;4771;5547
P81245;Q8WMH1;K7GLE5	P81245;Q8WMH1;K7GLE5	5;5;5	5;5;5	5;5;5	sp|P81245|OBP_PIG Odorant-binding protein OS=Sus scrofa OX=9823 PE=1 SV=1;tr|Q8WMH1|Q8WMH1_PIG Odorant binding protein OS=Sus scrofa OX=9823 GN=OBP PE=2 SV=1;tr|K7GLE5|K7GLE5_PIG Lipocln_cytosolic_FA-bd_dom domain-containing protein OS=Sus scrofa OX=9823 G	3	5	5	5	5	4	3	5	4	3	5	4	3	41.4	41.4	41.4	17.707	157	157;173;173	0	11.453	41.4	31.8	22.9	96230000	40593000	34650000	20987000	8019200	3382700	2887500	1748900	35625000	36213000	30333000	7	6	5	18				636	1342;2153;2500;4109;5822
A0A287AC69	A0A287AC69	2	2	2	tr|A0A287AC69|A0A287AC69_PIG DED domain-containing protein OS=Sus scrofa OX=9823 GN=PEA15 PE=1 SV=1	1	2	2	2	1	2	2	1	2	2	1	2	2	25.4	25.4	25.4	15.04	130	130	0	11.387	17.7	25.4	25.4	30485000	7146000	8315800	15023000	3387200	794010	923970	1669200	0	0	19441000	1	2	2	5				184	121;2705
A0A287B3W7;A0A287BH28;F1S9H7;A0A287A9X3	A0A287B3W7;A0A287BH28;F1S9H7	4;3;2;1	3;2;1;1	3;2;1;1	tr|A0A287B3W7|A0A287B3W7_PIG Ig-like domain-containing protein OS=Sus scrofa OX=9823 PE=4 SV=1;tr|A0A287BH28|A0A287BH28_PIG Ig-like domain-containing protein OS=Sus scrofa OX=9823 PE=4 SV=1;tr|F1S9H7|F1S9H7_PIG Ig-like domain-containing protein OS=Sus scro	4	4	3	3	4	4	4	3	3	3	3	3	3	52.5	52.5	52.5	10.751	99	99;185;158;120	0	11.343	52.5	52.5	52.5	226530000	70952000	88761000	66821000	32362000	10136000	12680000	9545900	69165000	88807000	87621000	4	5	7	16				287	415;1721;2802;3276
D0G6X4	D0G6X4	4	4	4	tr|D0G6X4|D0G6X4_PIG Farnesyl diphosphate synthase OS=Sus scrofa OX=9823 GN=FDPS PE=1 SV=1	1	4	4	4	4	2	2	4	2	2	4	2	2	12.6	12.6	12.6	48.599	421	421	0	11.299	12.6	6.7	6.7	77340000	34118000	25629000	17594000	3222500	1421600	1067900	733090	25945000	29839000	26559000	6	4	3	13				383	620;1395;4153;5523
C3VVV8;A0A287AUS8;I3LV13;A0A287AA50	C3VVV8;A0A287AUS8;I3LV13;A0A287AA50	2;1;1;1	2;1;1;1	2;1;1;1	tr|C3VVV8|C3VVV8_PIG Prothymosin alpha OS=Sus scrofa OX=9823 GN=PTMA PE=1 SV=1;tr|A0A287AUS8|A0A287AUS8_PIG Uncharacterized protein OS=Sus scrofa OX=9823 PE=4 SV=1;tr|I3LV13|I3LV13_PIG Uncharacterized protein OS=Sus scrofa OX=9823 PE=4 SV=2;tr|A0A287AA50|A	4	2	2	2	2	1	2	2	1	2	2	1	2	21.8	21.8	21.8	12.072	110	110;85;89;99	0	11.244	21.8	12.7	21.8	295150000	158020000	46716000	90410000	73786000	39505000	11679000	22603000	0	0	117000000	4	4	4	12				380	1475;4433
I3LHF9;I3LLD2;A0A286ZZL3	I3LHF9;I3LLD2	5;5;1	5;5;1	5;5;1	tr|I3LHF9|I3LHF9_PIG Olfactomedin-like domain-containing protein OS=Sus scrofa OX=9823 GN=OLFM1 PE=4 SV=2;tr|I3LLD2|I3LLD2_PIG Noelin isoform 4 OS=Sus scrofa OX=9823 GN=OLFM1 PE=4 SV=2	3	5	5	5	4	3	3	4	3	3	4	3	3	14	14	14	50.943	442	442;485;153	0	11.07	11.5	8.8	9.5	69218000	26961000	15811000	26446000	2386800	929680	545200	911940	30336000	23425000	23128000	4	3	4	11				608	555;1584;1672;3499;6058
F1RKY2	F1RKY2	7	7	7	tr|F1RKY2|F1RKY2_PIG Heparin cofactor 2 OS=Sus scrofa OX=9823 GN=SERPIND1 PE=1 SV=1	1	7	7	7	2	3	5	2	3	5	2	3	5	13.3	13.3	13.3	55.874	495	495	0	10.99	3.4	6.1	9.7	29121000	3894500	9650000	15577000	882470	118010	292430	472030	0	13817000	15927000	2	3	5	10				409	1042;2380;3335;4792;4938;5010;5918
A0A287ARJ8	A0A287ARJ8	14	3	0	tr|A0A287ARJ8|A0A287ARJ8_PIG SERPIN domain-containing protein OS=Sus scrofa OX=9823 GN=LOC100153899 PE=1 SV=1	1	14	3	0	11	12	9	2	3	2	0	0	0	32.9	5	0	46.926	423	423	0	10.948	29.8	29.3	22	171380000	53178000	70213000	47990000	6591600	2045300	2700500	1845800	55020000	61229000	68776000	4	4	4	12				247	896;1511;1711;2093;2742;2953;3244;3617;3618;4206;4330;5035;5089;5354
F1RYZ0;A0A287B7U0;Q29315;F1RNZ2	F1RYZ0;A0A287B7U0;Q29315	4;3;2;1	4;3;2;1	4;3;2;1	tr|F1RYZ0|F1RYZ0_PIG 60S acidic ribosomal protein P2 OS=Sus scrofa OX=9823 GN=RPLP2 PE=1 SV=1;tr|A0A287B7U0|A0A287B7U0_PIG 60S acidic ribosomal protein P2 OS=Sus scrofa OX=9823 GN=RPLP2 PE=1 SV=1;sp|Q29315|RLA2_PIG 60S acidic ribosomal protein P2 OS=Sus sc	4	4	4	4	4	3	4	4	3	4	4	3	4	69.6	69.6	69.6	11.693	115	115;102;115;115	0	10.776	69.6	53	69.6	227150000	92504000	66453000	68198000	45431000	18501000	13291000	13640000	85136000	79064000	82568000	8	6	5	19				454	2579;3002;3822;6081
A0A287AKV9;A0A287B8N2;A0A287BDN2;A0A287BJV2;A0A286ZS07;A0A287B6Y2;A0A286ZNC7;A0A287APB3	A0A287AKV9;A0A287B8N2;A0A287BDN2;A0A287BJV2;A0A286ZS07;A0A287B6Y2;A0A286ZNC7;A0A287APB3	8;8;8;8;4;4;4;4	8;8;8;8;4;4;4;4	8;8;8;8;4;4;4;4	tr|A0A287AKV9|A0A287AKV9_PIG Spectrin beta chain OS=Sus scrofa OX=9823 GN=SPTBN1 PE=1 SV=1;tr|A0A287B8N2|A0A287B8N2_PIG Spectrin beta chain OS=Sus scrofa OX=9823 GN=SPTBN1 PE=1 SV=1;tr|A0A287BDN2|A0A287BDN2_PIG Spectrin beta chain OS=Sus scrofa OX=9823 GN=	8	8	8	8	3	3	2	3	3	2	3	3	2	4.9	4.9	4.9	252.27	2177	2177;2213;2351;2364;2106;2144;2150;2214	0	10.689	2.1	1.3	1.5	42516000	13968000	18984000	9563100	253070	83145	113000	56923	13968000	0	0	3	3	2	8				224	2857;3328;3517;3746;4836;5096;5113;5432
I3LUJ7;A0A287ART4;F1S0K7	I3LUJ7;A0A287ART4;F1S0K7	6;6;3	5;5;2	1;1;0	tr|I3LUJ7|I3LUJ7_PIG IF rod domain-containing protein OS=Sus scrofa OX=9823 GN=LOC100516036 PE=1 SV=2;tr|A0A287ART4|A0A287ART4_PIG IF rod domain-containing protein OS=Sus scrofa OX=9823 GN=LOC100516036 PE=1 SV=1;tr|F1S0K7|F1S0K7_PIG IF rod domain-containin	3	6	5	1	5	5	4	4	4	3	0	1	0	15.6	13.9	2	45.66	404	404;415;455	0	10.658	13.6	12.9	9.7	98661000	35311000	33028000	30322000	2989700	1070000	1000800	918850	32566000	31905000	42887000	4	4	3	11				248	358;2973;3568;4214;5156;6043
F1RFY2;A0A286ZSQ1;A0A287AZR0	F1RFY2;A0A286ZSQ1;A0A287AZR0	28;25;25	1;1;1	1;1;1	tr|F1RFY2|F1RFY2_PIG Beta-enolase OS=Sus scrofa OX=9823 GN=ENO3 PE=1 SV=2;tr|A0A286ZSQ1|A0A286ZSQ1_PIG Beta-enolase OS=Sus scrofa OX=9823 GN=ENO3 PE=1 SV=1;tr|A0A287AZR0|A0A287AZR0_PIG Beta-enolase OS=Sus scrofa OX=9823 GN=ENO3 PE=1 SV=1	3	28	1	1	24	24	26	1	1	1	1	1	1	67.4	5.5	5.5	47	433	433;410;476	0	10.638	63.7	63.3	66.1	225230000	82953000	96765000	45516000	7038600	2592300	3023900	1422400	82999000	97243000	57732000	3	2	2	7				391	46;59;446;669;1566;1647;2059;2210;2279;2446;2488;2833;2908;2989;2997;3482;3483;3811;4017;4847;4848;5017;5170;5267;5737;5906;5907;6022
Q9GLP2;I3LRJ4	Q9GLP2;I3LRJ4	5;5	5;5	5;5	sp|Q9GLP2|PROC_PIG Vitamin K-dependent protein C OS=Sus scrofa OX=9823 GN=PROC PE=2 SV=1;tr|I3LRJ4|I3LRJ4_PIG Vitamin K-dependent protein C OS=Sus scrofa OX=9823 GN=PROC PE=3 SV=1	2	5	5	5	4	3	5	4	3	5	4	3	5	13.9	13.9	13.9	51.866	459	459;459	0	10.591	11.1	7.4	13.9	65729000	22968000	16743000	26018000	2054000	717750	523220	813070	21993000	25228000	26049000	4	4	5	13				625	2706;4237;4496;4775;5388
Q9TV69	Q9TV69	5	5	5	sp|Q9TV69|DHDH_PIG Trans-1,2-dihydrobenzene-1,2-diol dehydrogenase OS=Sus scrofa OX=9823 GN=DHDH PE=1 SV=1	1	5	5	5	4	2	1	4	2	1	4	2	1	18.2	18.2	18.2	36.527	335	335	0	10.512	14.6	8.1	3.6	41556000	18642000	14115000	8798800	2077800	932100	705760	439940	15432000	17230000	0	5	2	1	8				738	194;432;456;2014;4793
A9XFX6;D2JYW4;A0A286ZU64;A0PFK7;A0A288CG52;A0A287AP52	A9XFX6;D2JYW4;A0A286ZU64;A0PFK7;A0A288CG52;A0A287AP52	5;5;4;4;4;4	5;5;4;4;4;4	5;5;4;4;4;4	tr|A9XFX6|A9XFX6_PIG F-actin-capping protein subunit beta OS=Sus scrofa OX=9823 GN=Capzb PE=1 SV=1;tr|D2JYW4|D2JYW4_PIG F-actin-capping protein subunit beta OS=Sus scrofa OX=9823 GN=CAPZB PE=1 SV=1;tr|A0A286ZU64|A0A286ZU64_PIG F-actin-capping protein subun	6	5	5	5	4	2	2	4	2	2	4	2	2	24.3	24.3	24.3	30.628	272	272;277;276;277;277;306	0	10.511	19.1	8.5	8.1	73671000	47269000	10185000	16216000	3508100	2250900	485010	772200	25761000	0	42494000	4	2	1	7				369	1041;2899;4450;4686;4772
F1SGP8	F1SGP8	4	4	4	tr|F1SGP8|F1SGP8_PIG Reticulocalbin-1 OS=Sus scrofa OX=9823 GN=RCN1 PE=1 SV=3	1	4	4	4	3	3	1	3	3	1	3	3	1	10.6	10.6	10.6	46.601	406	406	0	10.506	6.7	6.7	3.9	49409000	20319000	22505000	6585400	2245900	923580	1023000	299340	20600000	22074000	0	3	4	1	8				515	2364;2427;2787;5971
F1SMC0	F1SMC0	5	5	5	tr|F1SMC0|F1SMC0_PIG Adenylyl cyclase-associated protein OS=Sus scrofa OX=9823 GN=CAP1 PE=1 SV=2	1	5	5	5	3	5	1	3	5	1	3	5	1	16.8	16.8	16.8	51.409	475	475	0	10.487	8.2	16.8	2.5	67827000	26882000	32604000	8341400	2055400	814590	988010	252770	30067000	29200000	0	3	5	1	9				533	88;145;1333;4399;5315
F1S454	F1S454	5	5	5	tr|F1S454|F1S454_PIG Sulfotransferase OS=Sus scrofa OX=9823 GN=LOC100522551 PE=3 SV=1	1	5	5	5	5	5	4	5	5	4	5	5	4	15.9	15.9	15.9	44.148	395	395	0	10.472	15.9	15.9	12.2	124860000	47423000	53975000	23460000	4994300	1896900	2159000	938400	48561000	42367000	40468000	6	6	4	16				473	234;1561;1774;2250;5863
P31950	P31950	3	3	3	sp|P31950|S10AB_PIG Protein S100-A11 OS=Sus scrofa OX=9823 GN=S100A11 PE=1 SV=1	1	3	3	3	3	2	2	3	2	2	3	2	2	37.4	37.4	37.4	11.18	99	99	0	10.458	37.4	30.3	30.3	333390000	111820000	144640000	76935000	66678000	22363000	28928000	15387000	118260000	145090000	91694000	5	6	4	15				681	557;899;4898
A0A287ANU5	A0A287ANU5	2	1	1	tr|A0A287ANU5|A0A287ANU5_PIG Ig-like domain-containing protein OS=Sus scrofa OX=9823 PE=4 SV=1	1	2	1	1	2	2	2	1	1	1	1	1	1	23.1	12.2	12.2	15.673	147	147	0	10.374	23.1	23.1	23.1	166960000	71796000	40043000	55122000	33392000	14359000	8008600	11024000	43922000	37140000	42148000	4	5	6	15				236	389;3267
F1S4D5;A0A287AZB0	F1S4D5;A0A287AZB0	5;5	5;5	5;5	tr|F1S4D5|F1S4D5_PIG Aminotran_1_2 domain-containing protein OS=Sus scrofa OX=9823 GN=KYAT3 PE=1 SV=3;tr|A0A287AZB0|A0A287AZB0_PIG Aminotran_1_2 domain-containing protein OS=Sus scrofa OX=9823 GN=KYAT3 PE=1 SV=1	2	5	5	5	3	4	2	3	4	2	3	4	2	14.7	14.7	14.7	47.253	421	421;453	0	10.326	10.2	10.9	5.2	51463000	22716000	22078000	6669800	2237500	987630	959910	289990	18000000	20486000	14791000	5	5	2	12				271	983;1900;2394;3426;5795
A0A287B1C8	A0A287B1C8	3	3	3	tr|A0A287B1C8|A0A287B1C8_PIG Beta-crystallin A2 OS=Sus scrofa OX=9823 GN=CRYBA2 PE=1 SV=1	1	3	3	3	1	3	3	1	3	3	1	3	3	21.3	21.3	21.3	22.237	197	197	0	10.295	9.1	21.3	21.3	48128000	7268200	23021000	17839000	3702200	559100	1770800	1372200	0	23406000	22547000	1	3	3	7				278	3300;4018;5693
F1RF77	F1RF77	4	4	4	tr|F1RF77|F1RF77_PIG Procollagen-lysine,2-oxoglutarate 5-dioxygenase 1 OS=Sus scrofa OX=9823 GN=PLOD1 PE=1 SV=3	1	4	4	4	2	4	2	2	4	2	2	4	2	7.3	7.3	7.3	83.474	725	725	0	10.132	3.7	7.3	3.3	39657000	6908300	23154000	9594000	843760	146990	492650	204130	0	17430000	17985000	3	4	4	11				388	295;1626;3883;4461
A0A287B0I3	A0A287B0I3	2	2	2	tr|A0A287B0I3|A0A287B0I3_PIG Uncharacterized protein OS=Sus scrofa OX=9823 GN=ARHGDIB PE=1 SV=1	1	2	2	2	2	2	1	2	2	1	2	2	1	23.5	23.5	23.5	22.848	200	200	0	9.9982	23.5	23.5	10.5	42391000	20844000	17169000	4378200	2649400	1302800	1073000	273640	21096000	16801000	0	2	2	1	5				276	412;5027
F1S1R4	F1S1R4	4	4	4	tr|F1S1R4|F1S1R4_PIG SH3 domain-binding glutamic acid-rich-like protein OS=Sus scrofa OX=9823 GN=SH3BGRL PE=1 SV=3	1	4	4	4	3	4	3	3	4	3	3	4	3	41.2	41.2	41.2	12.842	114	114	0	9.9045	32.5	41.2	32.5	154870000	53666000	60696000	40504000	15487000	5366600	6069600	4050400	57253000	52931000	56189000	4	5	4	13				464	1348;1833;4222;5782
A0A287AQG4;F2Z5D4;A0A287B5C7	A0A287AQG4;F2Z5D4;A0A287B5C7	6;6;5	6;6;5	4;4;4	tr|A0A287AQG4|A0A287AQG4_PIG Uncharacterized protein OS=Sus scrofa OX=9823 GN=SYNCRIP PE=1 SV=1;tr|F2Z5D4|F2Z5D4_PIG Uncharacterized protein OS=Sus scrofa OX=9823 GN=SYNCRIP PE=1 SV=3;tr|A0A287B5C7|A0A287B5C7_PIG Uncharacterized protein OS=Sus scrofa OX=98	3	6	6	4	4	4	2	4	4	2	3	3	2	13.2	13.2	9.6	62.656	562	562;623;464	0	9.8259	8.5	9.3	4.6	64306000	22841000	25501000	15964000	1568400	557110	621980	389350	20920000	21363000	26547000	4	4	2	10				244	824;1891;3319;3841;4390;5676
A0A286ZZ98;A0A286ZQI1;P79403;I3LNH3;A0A287B478	A0A286ZZ98;A0A286ZQI1;P79403;I3LNH3;A0A287B478	5;5;5;5;5	5;5;5;5;5	5;5;5;5;5	tr|A0A286ZZ98|A0A286ZZ98_PIG Neutral alpha-glucosidase AB OS=Sus scrofa OX=9823 GN=GANAB PE=1 SV=1;tr|A0A286ZQI1|A0A286ZQI1_PIG Neutral alpha-glucosidase AB OS=Sus scrofa OX=9823 GN=GANAB PE=1 SV=1;sp|P79403|GANAB_PIG Neutral alpha-glucosidase AB OS=Sus sc	5	5	5	5	4	4	1	4	4	1	4	4	1	8.3	8.3	8.3	96.041	847	847;890;944;944;966	0	9.7895	6.5	6.8	1.1	46025000	18304000	24320000	3401300	902450	358900	476870	66693	18996000	23465000	0	4	4	1	9				68	1568;3684;3911;4519;6045
F1RNP2;A0A286ZVC3;A0A287BJ64	F1RNP2;A0A286ZVC3;A0A287BJ64	6;5;5	6;5;5	6;5;5	tr|F1RNP2|F1RNP2_PIG Ig-like domain-containing protein OS=Sus scrofa OX=9823 GN=AZGP1 PE=1 SV=2;tr|A0A286ZVC3|A0A286ZVC3_PIG MHC_I-like_Ag-recog domain-containing protein OS=Sus scrofa OX=9823 GN=AZGP1 PE=1 SV=1;tr|A0A287BJ64|A0A287BJ64_PIG MHC_I-like_Ag-r	3	6	6	6	3	3	4	3	3	4	3	3	4	16.9	16.9	16.9	35.744	319	319;282;350	0	9.7239	11	11.3	8.8	76402000	25091000	32575000	18736000	3820100	1254600	1628700	936820	23609000	28829000	29257000	4	4	4	12				416	354;569;717;1115;1223;5804
F1SJV2;A0A287AZ24;A0A287AS83;A0A287AJZ2	F1SJV2;A0A287AZ24;A0A287AS83;A0A287AJZ2	3;3;3;3	3;3;3;3	3;3;3;3	tr|F1SJV2|F1SJV2_PIG Uncharacterized protein OS=Sus scrofa OX=9823 GN=CADM1 PE=1 SV=3;tr|A0A287AZ24|A0A287AZ24_PIG Uncharacterized protein OS=Sus scrofa OX=9823 GN=CADM1 PE=1 SV=1;tr|A0A287AS83|A0A287AS83_PIG Uncharacterized protein OS=Sus scrofa OX=9823 G	4	3	3	3	3	3	1	3	3	1	3	3	1	11.4	11.4	11.4	44.233	396	396;425;426;444	0	9.6708	11.4	11.4	3.3	70337000	42739000	27597000	0	2705300	1643800	1061400	0	39374000	30778000	0	3	3	1	7				221	1166;3864;4437
I3L5K0;A0A287AWR7;F1SFA1	I3L5K0;A0A287AWR7	3;3;1	3;3;1	3;3;1	tr|I3L5K0|I3L5K0_PIG Serum paraoxonase/arylesterase 1 OS=Sus scrofa OX=9823 GN=PON1 PE=1 SV=2;tr|A0A287AWR7|A0A287AWR7_PIG Uncharacterized protein OS=Sus scrofa OX=9823 GN=PON1 PE=1 SV=1	3	3	3	3	3	3	2	3	3	2	3	3	2	13.1	13.1	13.1	36.96	328	328;355;344	0	9.6576	13.1	13.1	10.1	60815000	26625000	20170000	14019000	3378600	1479200	1120600	778860	19387000	24754000	20662000	3	3	2	8				261	2601;2685;5337
A0A165DE67;A0A287A2M4	A0A165DE67;A0A287A2M4	3;2	3;2	3;2	tr|A0A165DE67|A0A165DE67_PIG CRIP2 OS=Sus scrofa OX=9823 GN=CRIP2 PE=1 SV=1;tr|A0A287A2M4|A0A287A2M4_PIG Uncharacterized protein OS=Sus scrofa OX=9823 GN=CRIP2 PE=1 SV=1	2	3	3	3	2	3	2	2	3	2	2	3	2	32.2	32.2	32.2	22.63	208	208;232	0	9.5666	23.1	32.2	23.1	82719000	23536000	42277000	16907000	4865800	1384400	2486900	994520	32026000	25609000	29774000	5	6	4	15				7	394;2204;2206
A0A286ZJ38	A0A286ZJ38	2	2	2	tr|A0A286ZJ38|A0A286ZJ38_PIG Ig-like domain-containing protein OS=Sus scrofa OX=9823 PE=4 SV=1	1	2	2	2	2	2	2	2	2	2	2	2	2	31.8	31.8	31.8	11.974	107	107	0	9.4056	31.8	31.8	31.8	128800000	43117000	36056000	49622000	18399000	6159600	5150900	7088900	53716000	45308000	44125000	5	6	6	17				21	3412;4492
F1S4X9	F1S4X9	2	2	2	tr|F1S4X9|F1S4X9_PIG Glutathione synthetase OS=Sus scrofa OX=9823 GN=GSS PE=1 SV=2	1	2	2	2	2	0	1	2	0	1	2	0	1	7.4	7.4	7.4	52.341	474	474	0	9.4027	7.4	0	4	20091000	13466000	0	6624900	608800	408050	0	200760	13466000	0	0	2	0	1	3				475	416;762
F1SA98	F1SA98	5	2	2	tr|F1SA98|F1SA98_PIG 14_3_3 domain-containing protein OS=Sus scrofa OX=9823 GN=YWHAQ PE=1 SV=3	1	5	2	2	4	5	4	1	2	1	1	2	1	26.1	15.5	15.5	27.764	245	245	0	9.3302	16.3	26.1	16.3	46219000	16002000	18300000	11916000	2200900	762020	871430	567450	0	18178000	0	1	2	1	4				492	469;954;3862;4549;5457
Q9GKX6	Q9GKX6	4	4	4	sp|Q9GKX6|GALM_PIG Aldose 1-epimerase OS=Sus scrofa OX=9823 GN=GALM PE=2 SV=1	1	4	4	4	3	2	3	3	2	3	3	2	3	19.3	19.3	19.3	37.815	342	342	0	9.3041	15.8	11.4	14.9	93590000	37534000	25444000	30612000	4456700	1787300	1211600	1457700	37256000	34273000	30894000	4	2	3	9				735	365;2986;4790;5495
F1RR69	F1RR69	3	3	3	tr|F1RR69|F1RR69_PIG Uncharacterized protein OS=Sus scrofa OX=9823 GN=SET PE=1 SV=2	1	3	3	3	2	3	2	2	3	2	2	3	2	22.1	22.1	22.1	29.991	258	258	0	9.1649	17.8	22.1	17.8	82418000	28635000	31844000	21939000	6868200	2386300	2653600	1828300	27836000	29570000	31252000	2	3	2	7				433	2417;2660;3329
A0A287BAU5	A0A287BAU5	7	1	0	tr|A0A287BAU5|A0A287BAU5_PIG Ig-like domain-containing protein OS=Sus scrofa OX=9823 PE=4 SV=1	1	7	1	0	4	6	6	1	1	1	0	0	0	71.9	14.9	0	13.147	121	121	0	9.0742	43	66.1	53.7	35719000	10626000	8045600	17047000	3968700	1180700	893960	1894100	0	0	22061000	1	1	1	3				314	890;891;1252;2007;2115;3435;3531
F1RXZ6;A0A287B1S9;A0A287AW68;A0A287B568;A0A286ZRI3;A0A287B1H6;A0A286ZWH1;A0A287AMG7;A0A287AVP0	F1RXZ6;A0A287B1S9;A0A287AW68;A0A287B568;A0A286ZRI3;A0A287B1H6;A0A286ZWH1;A0A287AMG7;A0A287AVP0	5;5;5;5;5;5;5;5;5	5;5;5;5;5;5;5;5;5	5;5;5;5;5;5;5;5;5	tr|F1RXZ6|F1RXZ6_PIG Myc box-dependent-interacting protein 1 isoform 8 OS=Sus scrofa OX=9823 GN=BIN1 PE=1 SV=3;tr|A0A287B1S9|A0A287B1S9_PIG Uncharacterized protein OS=Sus scrofa OX=9823 GN=BIN1 PE=1 SV=1;tr|A0A287AW68|A0A287AW68_PIG Myc box-dependent-inter	9	5	5	5	2	3	0	2	3	0	2	3	0	16	16	16	49.774	449	449;468;485;489;508;528;552;572;588	0	9.0237	7.1	8.9	0	41833000	21872000	19961000	0	1549400	810090	739280	0	21872000	0	0	2	3	0	5				74	2192;3053;3345;3524;5602
F1RQ75;P16293;A0A287BHR3	F1RQ75;P16293;A0A287BHR3	4;3;2	4;3;2	4;3;2	tr|F1RQ75|F1RQ75_PIG Coagulation factor IX OS=Sus scrofa OX=9823 GN=F9 PE=1 SV=3;sp|P16293|FA9_PIG Coagulation factor IX (Fragment) OS=Sus scrofa OX=9823 GN=F9 PE=1 SV=2;tr|A0A287BHR3|A0A287BHR3_PIG Coagulation factor IX OS=Sus scrofa OX=9823 GN=F9 PE=1 SV	3	4	4	4	3	3	2	3	3	2	3	3	2	10.8	10.8	10.8	51.662	462	462;409;419	0	8.9699	7.8	8.2	5.2	69887000	26171000	27759000	15957000	2254400	844210	895440	514750	25252000	23876000	25266000	3	3	3	9				424	2408;3766;4424;5867
F1SFV7	F1SFV7	4	4	4	tr|F1SFV7|F1SFV7_PIG Protein S100 OS=Sus scrofa OX=9823 GN=S100A4 PE=1 SV=1	1	4	4	4	3	4	4	3	4	4	3	4	4	32.7	32.7	32.7	11.788	101	101	0	8.9343	24.8	32.7	32.7	792220000	224900000	339450000	227880000	113170000	32128000	48493000	32554000	272650000	330640000	253680000	5	7	9	21				512	242;490;1301;4884
A0A286ZN89	A0A286ZN89	1	1	1	tr|A0A286ZN89|A0A286ZN89_PIG PDZ domain-containing protein OS=Sus scrofa OX=9823 PE=1 SV=1	1	1	1	1	1	1	1	1	1	1	1	1	1	13.3	13.3	13.3	16.479	150	150	0	8.9146	13.3	13.3	13.3	21520000	6129900	10310000	5079300	3586600	1021700	1718400	846540	0	0	6573100	3	3	3	9				50	1288
K9IVW4	K9IVW4	2	2	2	tr|K9IVW4|K9IVW4_PIG Myotrophin OS=Sus scrofa OX=9823 GN=MTPN PE=1 SV=1	1	2	2	2	2	2	2	2	2	2	2	2	2	22.9	22.9	22.9	12.895	118	118	0	8.9104	22.9	22.9	22.9	113410000	40120000	38015000	35274000	11341000	4012000	3801500	3527400	40151000	37025000	46353000	2	4	3	9				648	520;2067
A0A286ZQQ8	A0A286ZQQ8	6	2	0	tr|A0A286ZQQ8|A0A286ZQQ8_PIG Ig-like domain-containing protein OS=Sus scrofa OX=9823 PE=4 SV=1	1	6	2	0	5	4	5	2	1	1	0	0	0	47.7	22.5	0	16.355	151	151	0	8.8633	45.7	29.1	31.1	272420000	124010000	92326000	56083000	45403000	20668000	15388000	9347200	124010000	0	0	5	2	3	10				71	372;1687;2736;3270;4742;5288
Q0Z8U2;A0A287BLJ0	Q0Z8U2	6;1	6;1	6;1	sp|Q0Z8U2|RS3_PIG 40S ribosomal protein S3 OS=Sus scrofa OX=9823 GN=RPS3 PE=1 SV=1	2	6	6	6	5	4	5	5	4	5	5	4	5	26.3	26.3	26.3	26.688	243	243;216	0	8.7562	20.6	15.2	21	76696000	30591000	26815000	19289000	3652200	1456700	1276900	918520	21754000	29133000	31303000	4	3	4	11				710	112;465;698;1575;1999;2632
A0A287A275;A0A287A217;A0A287A0J1;A5GFX6	A0A287A275;A0A287A217;A0A287A0J1	15;15;9;2	3;3;0;0	1;1;0;0	tr|A0A287A275|A0A287A275_PIG Tubulin beta chain OS=Sus scrofa OX=9823 GN=TUBB4B PE=1 SV=1;tr|A0A287A217|A0A287A217_PIG Tubulin beta chain OS=Sus scrofa OX=9823 GN=TUBB4B PE=1 SV=1;tr|A0A287A0J1|A0A287A0J1_PIG Tubulin beta chain OS=Sus scrofa OX=9823 GN=TUB	4	15	3	1	13	12	12	3	3	2	1	1	1	49	9.9	2.7	49.83	445	445;465;373;449	0	8.7533	39.8	35.7	39.6	152450000	66393000	49294000	36761000	6929500	3017900	2240700	1671000	40967000	38444000	45518000	5	5	5	15				144	462;1065;1234;1444;2633;2650;2709;2894;3007;3170;3518;3885;3961;4532;6009
A0A287A8Y9;A0A286ZXZ6;A0A287BGR0;A0A287B6S2;A0A287ACB0	A0A287A8Y9;A0A286ZXZ6;A0A287BGR0;A0A287B6S2;A0A287ACB0	4;4;4;4;4	1;1;1;1;1	0;0;0;0;0	tr|A0A287A8Y9|A0A287A8Y9_PIG Ig-like domain-containing protein OS=Sus scrofa OX=9823 PE=4 SV=1;tr|A0A286ZXZ6|A0A286ZXZ6_PIG Ig-like domain-containing protein OS=Sus scrofa OX=9823 PE=4 SV=1;tr|A0A287BGR0|A0A287BGR0_PIG Ig-like domain-containing protein OS=	5	4	1	0	4	4	4	1	1	1	0	0	0	51.3	16.8	0	13.097	119	119;119;121;127;130	0	8.704	51.3	51.3	51.3	952900000	340440000	351980000	260480000	105880000	37827000	39109000	28942000	340860000	347180000	336890000	4	6	4	14				115	1138;1727;2008;3531
A0A287B242;A0A287A305;A0A287AW81;A0A286ZXU2;A0A286ZNR2;A0A287A5T4;A0A287A4W0;A0A287AHQ3;F1SGJ3;A0A287BGW3;A0A286ZPG4;A0A287BLE0;A0A286ZRX8;A0A287A8C2;F1SMN5	A0A287B242;A0A287A305;A0A287AW81;A0A286ZXU2;A0A286ZNR2;A0A287A5T4;A0A287A4W0	4;4;4;4;4;4;4;1;1;1;1;1;1;1;1	4;4;4;4;4;4;4;1;1;1;1;1;1;1;1	4;4;4;4;4;4;4;1;1;1;1;1;1;1;1	tr|A0A287B242|A0A287B242_PIG Uncharacterized protein OS=Sus scrofa OX=9823 GN=FLNA PE=4 SV=1;tr|A0A287A305|A0A287A305_PIG Uncharacterized protein OS=Sus scrofa OX=9823 GN=FLNA PE=1 SV=1;tr|A0A287AW81|A0A287AW81_PIG Uncharacterized protein OS=Sus scrofa OX=	15	4	4	4	3	3	2	3	3	2	3	3	2	2.9	2.9	2.9	234.37	2199	2199;2307;2635;2639;2647;2856;2864;2125;2549;2602;2609;2633;2685;2714;2720	0	8.6791	2.4	2.3	1.3	37798000	13889000	16663000	7245600	284190	104430	125290	54478	12645000	13000000	14172000	4	3	1	8				55	2040;2387;3182;4673
Q29214;A0A287AY54;A0A287BGL3	Q29214;A0A287AY54;A0A287BGL3	4;3;3	4;3;3	4;3;3	sp|Q29214|RLA0_PIG 60S acidic ribosomal protein P0 OS=Sus scrofa OX=9823 GN=RPLP0 PE=1 SV=2;tr|A0A287AY54|A0A287AY54_PIG 60S acidic ribosomal protein P0 OS=Sus scrofa OX=9823 GN=RPLP0 PE=1 SV=1;tr|A0A287BGL3|A0A287BGL3_PIG 60S acidic ribosomal protein P0 O	3	4	4	4	3	2	3	3	2	3	3	2	3	24.2	24.2	24.2	34.358	318	318;279;319	0	8.6594	14.2	10.1	20.1	50608000	16162000	10904000	23543000	2663600	850610	573880	1239100	15175000	17929000	24356000	2	2	3	7				714	132;149;2160;2549
Q29561;A0A2C9F3A4;F1S6D8;A0A287BR80	Q29561;A0A2C9F3A4;F1S6D8	5;5;4;2	5;5;4;2	5;5;4;2	sp|Q29561|KCY_PIG UMP-CMP kinase OS=Sus scrofa OX=9823 GN=CMPK1 PE=1 SV=1;tr|A0A2C9F3A4|A0A2C9F3A4_PIG UMP-CMP kinase OS=Sus scrofa OX=9823 GN=CMPK1 PE=3 SV=1;tr|F1S6D8|F1S6D8_PIG UMP-CMP kinase OS=Sus scrofa OX=9823 GN=CMPK1 PE=3 SV=3	4	5	5	5	4	4	3	4	4	3	4	4	3	27.6	27.6	27.6	22.279	196	196;228;169;182	0	8.6398	22.4	23.5	18.4	67870000	19695000	31622000	16552000	4241800	1230900	1976400	1034500	23647000	26963000	21916000	4	4	3	11				359	1629;3928;4783;5731;5947
I3LNG8	I3LNG8	5	5	5	tr|I3LNG8|I3LNG8_PIG Uncharacterized protein OS=Sus scrofa OX=9823 GN=STIP1 PE=1 SV=2	1	5	5	5	1	2	3	1	2	3	1	2	3	9.4	9.4	9.4	62.463	543	543	0	8.621	2.4	3.5	5.9	31677000	8079700	12213000	11384000	633540	161590	244270	227680	0	0	14732000	1	2	4	7				616	237;1183;3013;3315;3652
P11493;P67776;F1RX68	P11493;P67776;F1RX68	4;4;4	4;4;4	4;4;4	sp|P11493|PP2AB_PIG Serine/threonine-protein phosphatase 2A catalytic subunit beta isoform (Fragment) OS=Sus scrofa OX=9823 GN=PPP2CB PE=2 SV=2;sp|P67776|PP2AA_PIG Serine/threonine-protein phosphatase 2A catalytic subunit alpha isoform OS=Sus scrofa OX=982	3	4	4	4	2	2	2	2	2	2	2	2	2	18.8	18.8	18.8	33.61	293	293;309;309	0	8.5729	9.9	10.2	8.9	27205000	8624700	9523200	9057400	1295500	410700	453490	431300	8624700	0	0	3	2	2	7				449	548;3999;4669;6053
F1S420;A0A287BMB6	F1S420;A0A287BMB6	4;4	4;4	4;4	tr|F1S420|F1S420_PIG Heterogeneous nuclear ribonucleoprotein A/B isoform b OS=Sus scrofa OX=9823 GN=HNRNPAB PE=1 SV=3;tr|A0A287BMB6|A0A287BMB6_PIG Uncharacterized protein OS=Sus scrofa OX=9823 GN=HNRNPAB PE=1 SV=1	2	4	4	4	4	3	1	4	3	1	4	3	1	18.1	18.1	18.1	31.646	298	298;345	0	8.5554	18.1	11.7	4.7	95810000	57076000	24963000	13771000	5042600	3004000	1313800	724780	43407000	38466000	0	4	4	3	11				339	1487;1894;2484;3658
A0A287B013;I3L6D2;Q06AU7;A0A286ZJ53;Q52NJ2;F2Z5U4;A0A287BD00;A0A287BPN2;A0A287BCC0;A0A287AGC0;F2Z5F2;F1RFW5;A0A286ZUS1;F1S091;F1SA57;F2Z5I8	A0A287B013;I3L6D2;Q06AU7;A0A286ZJ53;Q52NJ2;F2Z5U4;A0A287BD00;A0A287BPN2;A0A287BCC0	3;3;3;3;3;3;3;3;2;1;1;1;1;1;1;1	3;3;3;3;3;3;3;3;2;1;1;1;1;1;1;1	3;3;3;3;3;3;3;3;2;1;1;1;1;1;1;1	tr|A0A287B013|A0A287B013_PIG Ras-related protein Rab-1B OS=Sus scrofa OX=9823 GN=RAB1B PE=4 SV=1;tr|I3L6D2|I3L6D2_PIG Ras-related protein Rab-1A OS=Sus scrofa OX=9823 GN=RAB1A PE=1 SV=2;sp|Q06AU7|RAB1B_PIG Ras-related protein Rab-1B OS=Sus scrofa OX=9823 G	16	3	3	3	0	2	3	0	2	3	0	2	3	19	19	19	20.542	184	184;197;201;201;205;205;221;223;192;190;200;203;206;207;212;236	0	8.5334	0	14.7	19	60235000	0	28894000	31341000	3764700	0	1805900	1958800	0	33163000	36097000	0	2	3	5				22	1153;3280;4275
A0A287AUQ9;A0A287A3A3;A0A287BE06	A0A287AUQ9;A0A287A3A3;A0A287BE06	5;4;4	5;4;4	5;4;4	tr|A0A287AUQ9|A0A287AUQ9_PIG Uncharacterized protein OS=Sus scrofa OX=9823 GN=AKAP12 PE=1 SV=1;tr|A0A287A3A3|A0A287A3A3_PIG Uncharacterized protein OS=Sus scrofa OX=9823 GN=AKAP12 PE=1 SV=1;tr|A0A287BE06|A0A287BE06_PIG Uncharacterized protein OS=Sus scrofa	3	5	5	5	2	4	0	2	4	0	2	4	0	5.7	5.7	5.7	177.08	1639	1639;1666;1669	0	8.5126	2.6	4.8	0	29233000	12000000	17232000	0	283810	116510	167300	0	0	17117000	0	2	4	0	6				258	1321;1770;2182;2630;4625
F1RT93;A0A287A461	F1RT93;A0A287A461	3;3	3;3	3;3	tr|F1RT93|F1RT93_PIG LRRNT domain-containing protein OS=Sus scrofa OX=9823 GN=CHAD PE=4 SV=3;tr|A0A287A461|A0A287A461_PIG Chondroadherin OS=Sus scrofa OX=9823 GN=CHAD PE=4 SV=1	2	3	3	3	2	1	2	2	1	2	2	1	2	14.7	14.7	14.7	35.42	313	313;359	0	8.504	8.6	4.2	10.2	14219000	4686300	6029600	3503300	677110	223160	287120	166830	0	0	4533700	3	2	2	7				154	146;1682;5990
B0LUW3;A0A287BS66;A0A286ZY53	B0LUW3;A0A287BS66;A0A286ZY53	4;3;2	4;3;2	4;3;2	tr|B0LUW3|B0LUW3_PIG Chemerin OS=Sus scrofa OX=9823 GN=RARRES2 PE=1 SV=1;tr|A0A287BS66|A0A287BS66_PIG Retinoic acid receptor responder protein 2 isoform X1 OS=Sus scrofa OX=9823 GN=RARRES2 PE=1 SV=1;tr|A0A286ZY53|A0A286ZY53_PIG Uncharacterized protein OS=S	3	4	4	4	2	4	2	2	4	2	2	4	2	28.8	28.8	28.8	18.697	163	163;159;103	0	8.4801	18.4	28.8	18.4	94772000	26762000	48874000	19136000	7290200	2058600	3759600	1472000	31724000	37785000	30565000	3	7	4	14				370	1428;2034;3734;3735
F2Z5B4;A0A286ZWK8;A0A287BLZ9;A0A287AIY4;A0A286ZUP7;A0A287AA95;A0A287B004;A0A287BCR1	F2Z5B4;A0A286ZWK8;A0A287BLZ9;A0A287AIY4;A0A286ZUP7	4;3;2;2;2;1;1;1	4;3;2;2;2;1;1;1	4;3;2;2;2;1;1;1	tr|F2Z5B4|F2Z5B4_PIG Heterogeneous nuclear ribonucleoprotein A3 isoform a OS=Sus scrofa OX=9823 GN=HNRNPA3 PE=1 SV=2;tr|A0A286ZWK8|A0A286ZWK8_PIG Uncharacterized protein OS=Sus scrofa OX=9823 PE=4 SV=1;tr|A0A287BLZ9|A0A287BLZ9_PIG Uncharacterized protein O	8	4	4	4	3	2	2	3	2	2	3	2	2	13.8	13.8	13.8	39.594	378	378;169;331;337;345;270;334;348	0	8.4602	9.5	5.6	7.1	53387000	24248000	18382000	10757000	1977300	898080	680800	398400	22476000	20031000	0	5	2	2	9				573	1887;2468;2483;5818
O11780	O11780	44	1	1	sp|O11780|BGH3_PIG Transforming growth factor-beta-induced protein ig-h3 OS=Sus scrofa OX=9823 GN=TGFBI PE=1 SV=1	1	44	1	1	39	42	39	1	1	1	1	1	1	72.6	2.8	2.8	74.461	683	683	0	8.3865	65.7	72	69.5	413750000	145720000	182230000	85806000	8994600	3167900	3961400	1865300	0	181010000	0	1	2	2	5				655	76;845;999;1195;1259;1374;1695;1802;2118;2273;2588;2589;2653;2965;2994;3191;3506;3507;3693;3694;3859;3860;3950;3951;3956;4043;4078;4080;4143;4404;4631;4688;4780;4781;4994;5014;5459;5522;5927;5944;5951;5953;6013;6014
I3LRU9	I3LRU9	2	2	2	tr|I3LRU9|I3LRU9_PIG Uncharacterized protein OS=Sus scrofa OX=9823 PE=4 SV=2	1	2	2	2	2	1	2	2	1	2	2	1	2	9.8	9.8	9.8	41.761	437	437	0	8.3708	9.8	3.7	9.8	43832000	16272000	7471600	20089000	2922100	1084800	498100	1339300	19323000	0	22947000	2	1	4	7				627	1088;2198
F1RJF7;A0A287ACL1	F1RJF7;A0A287ACL1	2;2	2;2	2;2	tr|F1RJF7|F1RJF7_PIG 45 kDa calcium-binding protein isoform 2 OS=Sus scrofa OX=9823 GN=SDF4 PE=1 SV=3;tr|A0A287ACL1|A0A287ACL1_PIG 45 kDa calcium-binding protein isoform 2 OS=Sus scrofa OX=9823 GN=SDF4 PE=1 SV=1	2	2	2	2	0	1	2	0	1	2	0	1	2	7	7	7	40.981	355	355;379	0	8.2761	0	3.4	7	17580000	0	4327500	13253000	676160	0	166440	509710	0	0	17150000	0	1	2	3				187	968;4837
I3LUP6	I3LUP6	1	1	1	tr|I3LUP6|I3LUP6_PIG Nucleophosmin OS=Sus scrofa OX=9823 GN=NPM1 PE=1 SV=2	1	1	1	1	1	1	1	1	1	1	1	1	1	4.8	4.8	4.8	32.603	294	294	0	8.2495	4.8	4.8	4.8	34527000	11683000	13632000	9211800	1817200	614890	717460	484830	0	0	11921000	1	1	1	3				630	3723
Q95342;A0A286ZLX0	Q95342;A0A286ZLX0	2;1	2;1	2;1	sp|Q95342|RL18_PIG 60S ribosomal protein L18 OS=Sus scrofa OX=9823 GN=RPL18 PE=1 SV=4;tr|A0A286ZLX0|A0A286ZLX0_PIG 60S ribosomal protein L18 OS=Sus scrofa OX=9823 GN=RPL18 PE=1 SV=1	2	2	2	2	2	2	2	2	2	2	2	2	2	13.3	13.3	13.3	22.304	195	195;169	0	8.2007	13.3	13.3	13.3	38820000	12514000	13334000	12973000	3529100	1137600	1212200	1179400	12888000	13195000	16463000	3	2	2	7				733	2618;4864
A0PA01;A0A288CG58;A0A287AYW8	A0PA01	4;1;1	4;1;1	3;1;1	tr|A0PA01|A0PA01_PIG Serine protease inhibitor 9 OS=Sus scrofa OX=9823 GN=PI-9 PE=1 SV=1	3	4	4	3	3	4	3	3	4	3	3	3	2	14.1	14.1	10.9	42.55	375	375;336;396	0	8.1903	10.9	14.1	10.1	44928000	13727000	20084000	11117000	1797100	549070	803350	444680	15966000	16128000	15969000	3	5	4	12				360	1516;2657;3545;5297
A0A287ASW4	A0A287ASW4	2	2	1	tr|A0A287ASW4|A0A287ASW4_PIG Ig-like domain-containing protein OS=Sus scrofa OX=9823 PE=4 SV=1	1	2	2	1	2	2	2	2	2	2	1	1	1	21.6	21.6	13.4	14.453	134	134	0	8.1289	21.6	21.6	21.6	830890000	280530000	321050000	229310000	103860000	35066000	40131000	28664000	301020000	331570000	263600000	3	3	3	9				252	385;396
F1SM61;A0A286ZLN2;A0A287AL89	F1SM61;A0A286ZLN2;A0A287AL89	4;4;4	4;4;4	4;4;4	tr|F1SM61|F1SM61_PIG Fibulin-1 OS=Sus scrofa OX=9823 GN=FBLN1 PE=1 SV=2;tr|A0A286ZLN2|A0A286ZLN2_PIG Fibulin-1 OS=Sus scrofa OX=9823 GN=FBLN1 PE=1 SV=1;tr|A0A287AL89|A0A287AL89_PIG Fibulin-1 OS=Sus scrofa OX=9823 GN=FBLN1 PE=1 SV=1	3	4	4	4	3	4	3	3	4	3	3	4	3	10.9	10.9	10.9	77.49	706	706;799;819	0	8.0933	6.7	10.9	6.7	82286000	28974000	34576000	18736000	2285700	804830	960450	520450	31778000	29008000	26779000	3	4	3	10				42	679;2100;2239;5632
P23695;G9BFT6;A0A287AGI2;A0A287AML9;A0A287BJL7	P23695;G9BFT6;A0A287AGI2;A0A287AML9;A0A287BJL7	2;2;2;2;2	2;2;2;2;2	2;2;2;2;2	sp|P23695|IGF2_PIG Insulin-like growth factor II OS=Sus scrofa OX=9823 GN=IGF2 PE=1 SV=2;tr|G9BFT6|G9BFT6_PIG Insulin-like growth factor 2 transcript variant 3 OS=Sus scrofa OX=9823 GN=IGF2 PE=2 SV=1;tr|A0A287AGI2|A0A287AGI2_PIG Insulin-like growth factor	5	2	2	2	2	2	2	2	2	2	2	2	2	13.8	13.8	13.8	20.312	181	181;184;213;427;583	0	8.084	13.8	13.8	13.8	43320000	15259000	16133000	11928000	3094300	1089900	1152300	851990	15289000	15611000	15820000	3	3	2	8				203	1986;4421
P67985	P67985	3	3	3	sp|P67985|RL22_PIG 60S ribosomal protein L22 OS=Sus scrofa OX=9823 GN=RPL22 PE=1 SV=2	1	3	3	3	3	2	1	3	2	1	3	2	1	39.1	39.1	39.1	14.759	128	128	0	8.0527	39.1	28.9	8.6	61918000	38867000	15803000	7247700	8845500	5552400	2257600	1035400	34883000	19682000	0	5	2	1	8				696	171;1728;2770
I3LGI8;Q29041;Q29042;A0A287AS68;A0A287APU2	I3LGI8;Q29041;Q29042;A0A287AS68	4;3;2;2;1	4;3;2;2;1	4;3;2;2;1	tr|I3LGI8|I3LGI8_PIG Ficolin-2 OS=Sus scrofa OX=9823 GN=FCN2 PE=1 SV=2;sp|Q29041|FCN2_PIG Ficolin-2 OS=Sus scrofa OX=9823 GN=FCN2 PE=1 SV=1;sp|Q29042|FCN1_PIG Ficolin-1 OS=Sus scrofa OX=9823 GN=FCN1 PE=1 SV=1;tr|A0A287AS68|A0A287AS68_PIG Ficolin-1 OS=Sus s	5	4	4	4	3	3	2	3	3	2	3	3	2	14.6	14.6	14.6	34.753	323	323;323;326;378;340	0	8.0013	11.8	11.8	7.1	63212000	18689000	22148000	22376000	3010100	889940	1054700	1065500	18140000	22548000	0	3	4	2	9				606	1871;4499;5274;5734
A0A286ZVT2	A0A286ZVT2	4	1	1	tr|A0A286ZVT2|A0A286ZVT2_PIG Ig-like domain-containing protein OS=Sus scrofa OX=9823 PE=4 SV=1	1	4	1	1	4	4	4	1	1	1	1	1	1	49.6	16.2	16.2	12.666	117	117	0	7.9945	49.6	49.6	49.6	38040000	12344000	12997000	12699000	4755000	1543000	1624700	1587400	0	0	16434000	1	1	1	3				102	1138;1726;3434;3531
A0A286ZU91;I3LBB2	A0A286ZU91;I3LBB2	4;4	4;4	4;4	tr|A0A286ZU91|A0A286ZU91_PIG Vacuolar protein sorting-associated protein 35 OS=Sus scrofa OX=9823 GN=VPS35 PE=1 SV=1;tr|I3LBB2|I3LBB2_PIG Vacuolar protein sorting-associated protein 35 OS=Sus scrofa OX=9823 GN=VPS35 PE=1 SV=2	2	4	4	4	2	3	2	2	3	2	2	3	2	7.3	7.3	7.3	80.151	697	697;796	0	7.9372	3.7	5.2	3.7	40113000	13756000	17718000	8638100	911650	312640	402690	196320	16236000	15120000	0	2	4	1	7				94	3243;3471;4161;4460
A0A287B5P2;F1SGG6;F1SGG9;I3LLY8;A0A287A2X0;A0A287BH52;A0A287AZL3;A0A287BA49	A0A287B5P2;F1SGG6;F1SGG9;I3LLY8;A0A287A2X0;A0A287BH52;A0A287AZL3;A0A287BA49	3;3;2;2;2;2;2;2	3;3;2;2;2;2;2;2	2;2;1;1;1;1;1;1	tr|A0A287B5P2|A0A287B5P2_PIG IF rod domain-containing protein OS=Sus scrofa OX=9823 GN=KRT6A PE=1 SV=1;tr|F1SGG6|F1SGG6_PIG IF rod domain-containing protein OS=Sus scrofa OX=9823 GN=KRT6A PE=1 SV=3;tr|F1SGG9|F1SGG9_PIG IF rod domain-containing protein OS=S	8	3	3	2	2	3	2	2	3	2	2	2	1	5.4	5.4	4.2	61.359	576	576;602;316;535;543;565;565;576	0	7.9356	4.2	5.4	3.3	110780000	29554000	26879000	54342000	2840400	757790	689200	1393400	36326000	27946000	62306000	2	3	2	7				296	1514;3844;5240
Q2EN75;I3L7Z6	Q2EN75;I3L7Z6	4;4	4;4	4;4	sp|Q2EN75|S10A6_PIG Protein S100-A6 OS=Sus scrofa OX=9823 GN=S100A6 PE=3 SV=1;tr|I3L7Z6|I3L7Z6_PIG Protein S100 OS=Sus scrofa OX=9823 GN=S100A6 PE=3 SV=2	2	4	4	4	4	4	4	4	4	4	4	4	4	34.4	34.4	34.4	10.059	90	90;90	0	7.9221	34.4	34.4	34.4	2253400000	784940000	744080000	724430000	281680000	98117000	93010000	90554000	739130000	823880000	898530000	6	5	6	17				587	1320;3313;3389;4475
Q2VTP6	Q2VTP6	2	2	2	tr|Q2VTP6|Q2VTP6_PIG Peptidylprolyl isomerase OS=Sus scrofa OX=9823 GN=FKBP1A PE=4 SV=1	1	2	2	2	2	2	2	2	2	2	2	2	2	25	25	25	11.895	108	108	0	7.8757	25	25	25	61017000	21016000	19394000	20608000	10170000	3502600	3232300	3434700	22732000	18853000	25364000	3	3	3	9				720	2211;2221
F1RUM4;O02668	F1RUM4;O02668	4;4	4;4	4;4	tr|F1RUM4|F1RUM4_PIG Inter-alpha-trypsin inhibitor heavy chain H2 OS=Sus scrofa OX=9823 GN=ITIH2 PE=4 SV=3;sp|O02668|ITIH2_PIG Inter-alpha-trypsin inhibitor heavy chain H2 OS=Sus scrofa OX=9823 GN=ITIH2 PE=2 SV=1	2	4	4	4	3	3	2	3	3	2	3	3	2	5	5	5	104.3	933	933;935	0	7.7442	3.6	3.6	3	52489000	18367000	18835000	15288000	904980	316670	324740	263580	17037000	20038000	0	4	4	2	10				438	183;239;2687;5607
A0A287B6J6;F1RI15;A0A286ZIK8;F1RRA7;A0A287AGN3	A0A287B6J6;F1RI15	5;4;1;1;1	5;4;1;1;1	5;4;1;1;1	tr|A0A287B6J6|A0A287B6J6_PIG Uncharacterized protein OS=Sus scrofa OX=9823 GN=HSPA4 PE=1 SV=1;tr|F1RI15|F1RI15_PIG Uncharacterized protein OS=Sus scrofa OX=9823 GN=HSPA4 PE=1 SV=2	5	5	5	5	4	2	1	4	2	1	4	2	1	8.1	8.1	8.1	95.423	848	848;818;793;918;961	0	7.6091	6.2	3.7	1.8	34414000	18213000	11407000	4794200	573570	303550	190110	79903	18213000	0	0	4	2	1	7				302	158;1160;1621;3320;5474
A0A286ZV86	A0A286ZV86	3	2	2	tr|A0A286ZV86|A0A286ZV86_PIG Ig-like domain-containing protein OS=Sus scrofa OX=9823 PE=4 SV=1	1	3	2	2	2	3	3	1	2	2	1	2	2	41.3	30.3	30.3	12.374	109	109	0	7.4868	26.6	41.3	41.3	385620000	125680000	138860000	121070000	64269000	20947000	23144000	20178000	121700000	149820000	148780000	5	8	8	21				99	1365;4654;5128
Q68RU1	Q68RU1	3	3	3	tr|Q68RU1|Q68RU1_PIG Ovarian and testicular apolipoprotein N OS=Sus scrofa OX=9823 GN=ApoN PE=1 SV=1	1	3	3	3	2	3	3	2	3	3	2	3	3	14.2	14.2	14.2	28.596	254	254	0	7.4651	8.3	14.2	14.2	137000000	42306000	53317000	41377000	9785700	3021900	3808400	2955500	46210000	50181000	52422000	3	5	3	11				727	622;3377;4807
F1RMJ4;I3LDA8;A0A287A7R5	F1RMJ4;I3LDA8;A0A287A7R5	3;3;3	3;3;3	3;3;3	tr|F1RMJ4|F1RMJ4_PIG Uncharacterized protein OS=Sus scrofa OX=9823 GN=IQGAP1 PE=1 SV=3;tr|I3LDA8|I3LDA8_PIG Uncharacterized protein OS=Sus scrofa OX=9823 GN=IQGAP1 PE=1 SV=2;tr|A0A287A7R5|A0A287A7R5_PIG Uncharacterized protein OS=Sus scrofa OX=9823 GN=IQGA	3	3	3	3	1	2	1	1	2	1	1	2	1	2.8	2.8	2.8	189.25	1657	1657;1661;1709	0	7.4518	0.6	2.2	1.1	33464000	2233500	23009000	8220800	304210	20304	209170	74735	0	22855000	0	1	3	1	5				170	2571;3078;6033
F2Z580;A0A287BID4;A0A286ZRQ1;A0A287A7G8;A0A287AWZ3;I3LAJ9;F2Z584;A0A287BMA5;A0A287ARA0;A0A286ZK96;F2Z581;F1RTQ6	F2Z580;A0A287BID4;A0A286ZRQ1;A0A287A7G8;A0A287AWZ3;I3LAJ9;F2Z584	3;3;3;3;2;2;2;1;1;1;1;1	3;3;3;3;2;2;2;1;1;1;1;1	3;3;3;3;2;2;2;1;1;1;1;1	tr|F2Z580|F2Z580_PIG Histone H2B OS=Sus scrofa OX=9823 GN=HIST1H2BB PE=3 SV=2;tr|A0A287BID4|A0A287BID4_PIG Histone H2B OS=Sus scrofa OX=9823 GN=LOC102162202 PE=3 SV=1;tr|A0A286ZRQ1|A0A286ZRQ1_PIG Histone H2B OS=Sus scrofa OX=9823 PE=3 SV=1;tr|A0A287A7G8|A0	12	3	3	3	3	2	2	3	2	2	3	2	2	24.6	24.6	24.6	13.95	126	126;126;138;149;126;126;126;90;112;115;118;127	0	7.448	24.6	17.5	17.5	135110000	56703000	45562000	32843000	11259000	4725300	3796800	2736900	50412000	51548000	0	6	5	4	15				77	303;1226;1417
Q8SQ26;A0A287AAF6;A0A287ALG2;F1RVB1;A0A287B6X3	Q8SQ26;A0A287AAF6;A0A287ALG2;F1RVB1;A0A287B6X3	4;4;3;3;3	4;4;3;3;3	4;4;3;3;3	sp|Q8SQ26|CRYL1_PIG Lambda-crystallin homolog OS=Sus scrofa OX=9823 GN=CRYL1 PE=2 SV=3;tr|A0A287AAF6|A0A287AAF6_PIG Lambda-crystallin homolog OS=Sus scrofa OX=9823 GN=CRYL1 PE=1 SV=1;tr|A0A287ALG2|A0A287ALG2_PIG Lambda-crystallin homolog OS=Sus scrofa OX=9	5	4	4	4	3	3	3	3	3	3	3	3	3	16.8	16.8	16.8	35.127	322	322;347;268;297;369	0	7.3935	12.1	14	14	41956000	12102000	18261000	11592000	2097800	605090	913070	579620	14387000	14765000	16090000	3	3	3	9				178	392;3096;3256;4922
A0A286ZPA0;A0A286ZI83;F1S1G7	A0A286ZPA0;A0A286ZI83	11;11;2	1;1;1	1;1;1	tr|A0A286ZPA0|A0A286ZPA0_PIG Amine oxidase OS=Sus scrofa OX=9823 GN=LOC100520329 PE=1 SV=1;tr|A0A286ZI83|A0A286ZI83_PIG Amine oxidase OS=Sus scrofa OX=9823 GN=LOC100520329 PE=1 SV=1	3	11	1	1	9	10	11	1	1	1	1	1	1	18.1	1.8	1.8	81.654	742	742;758;755	0	7.2876	15.8	17.3	18.1	255840000	83170000	112210000	60463000	7524700	2446200	3300200	1778300	82834000	111130000	78909000	4	5	4	13				12	4;240;1143;1490;2679;2955;3151;4356;5494;5589;6015
A0A287ANN7;I3LT08;A0A287BF97;F1SEV8	A0A287ANN7;I3LT08;A0A287BF97;F1SEV8	3;2;2;2	3;2;2;2	3;2;2;2	tr|A0A287ANN7|A0A287ANN7_PIG Uncharacterized protein OS=Sus scrofa OX=9823 GN=EEF1D PE=1 SV=1;tr|I3LT08|I3LT08_PIG Uncharacterized protein OS=Sus scrofa OX=9823 GN=EEF1D PE=1 SV=2;tr|A0A287BF97|A0A287BF97_PIG Uncharacterized protein OS=Sus scrofa OX=9823 G	4	3	3	3	2	3	1	2	3	1	2	3	1	16.4	16.4	16.4	31.032	280	280;537;581;681	0	7.2576	7.9	16.4	3.2	43813000	14322000	22651000	6840000	1904900	622680	984830	297390	17650000	19171000	0	2	3	1	6				234	425;4568;4583
F1STC2	F1STC2	7	2	1	tr|F1STC2|F1STC2_PIG Ig-like domain-containing protein OS=Sus scrofa OX=9823 PE=1 SV=3	1	7	2	1	5	5	7	1	1	2	0	0	1	89.9	27.3	27.3	10.661	99	99	0	7.2449	74.7	74.7	89.9	57357000	6573200	12274000	38510000	8193800	939030	1753400	5501400	0	0	49836000	1	1	3	5				558	219;372;1687;2736;4038;5288;5943
Q2TJA5;I3LUT3;A0A287B0I7;F1RYV5;I3L7D6	Q2TJA5;I3LUT3	3;2;1;1;1	3;2;1;1;1	3;2;1;1;1	tr|Q2TJA5|Q2TJA5_PIG Aldo-keto reductase OS=Sus scrofa OX=9823 GN=AKR1C3 PE=1 SV=1;tr|I3LUT3|I3LUT3_PIG Aldo_ket_red domain-containing protein OS=Sus scrofa OX=9823 GN=AKR1C3 PE=1 SV=1	5	3	3	3	2	2	3	2	2	3	2	2	3	10.9	10.9	10.9	36.758	322	322;318;309;319;322	0	7.2325	5.9	5.9	10.9	56726000	16673000	16485000	23568000	1956100	574930	568450	812680	20245000	20754000	22548000	2	2	3	7				719	3259;4970;5434
F1S7U3;A0A287BKG2;Q29411	F1S7U3;A0A287BKG2;Q29411	3;3;2	3;3;2	3;3;2	tr|F1S7U3|F1S7U3_PIG Chitinase-3-like protein 1 OS=Sus scrofa OX=9823 GN=CHI3L1 PE=1 SV=3;tr|A0A287BKG2|A0A287BKG2_PIG Chitinase-3-like protein 1 OS=Sus scrofa OX=9823 GN=CHI3L1 PE=1 SV=1;sp|Q29411|CH3L1_PIG Chitinase-3-like protein 1 OS=Sus scrofa OX=9823	3	3	3	3	3	3	2	3	3	2	3	3	2	9.5	9.5	9.5	44.717	402	402;408;383	0	7.224	9.5	9.5	6.2	59599000	19902000	27258000	12439000	2055100	686280	939940	428920	18685000	24207000	20183000	4	5	2	11				333	1700;3546;4893
A0A287BT90;A0A287A5S7;A0A287B2R9	A0A287BT90;A0A287A5S7;A0A287B2R9	4;4;3	4;4;3	4;4;3	tr|A0A287BT90|A0A287BT90_PIG N(G),N(G)-dimethylarginine dimethylaminohydrolase 2 isoform X1 OS=Sus scrofa OX=9823 GN=DDAH2 PE=4 SV=1;tr|A0A287A5S7|A0A287A5S7_PIG N(G),N(G)-dimethylarginine dimethylaminohydrolase 2 isoform X1 OS=Sus scrofa OX=9823 GN=DDAH2	3	4	4	4	3	3	3	3	3	3	3	3	3	29	29	29	25.782	245	245;285;235	0	7.1996	21.6	19.6	21.6	84273000	28805000	26992000	28476000	5267100	1800300	1687000	1779700	25442000	32909000	34117000	1	3	3	7				160	147;1927;2207;3442
P00348	P00348	1	1	1	sp|P00348|HCDH_PIG Hydroxyacyl-coenzyme A dehydrogenase, mitochondrial OS=Sus scrofa OX=9823 GN=HADH PE=1 SV=2	1	1	1	1	1	1	1	1	1	1	1	1	1	9.6	9.6	9.6	34.161	314	314	0	7.1891	9.6	9.6	9.6	18515000	6830400	6813100	4871400	881660	325260	324430	231970	0	0	6304200	1	1	1	3				658	5041
F1RU33	F1RU33	3	3	3	tr|F1RU33|F1RU33_PIG Uncharacterized protein OS=Sus scrofa OX=9823 GN=BANF1 PE=1 SV=1	1	3	3	3	1	1	3	1	1	3	1	1	3	48.3	48.3	48.3	10.044	89	89	0	7.1672	13.5	13.5	48.3	39472000	4679100	6867200	27926000	4934000	584890	858400	3490800	0	0	36140000	1	1	3	5				436	493;676;732
A0A287B0L6;F2Z5L5;A0A287ANS6;F2Z5L2;F2Z587;F1RPL1;A0A287BFK0;A0A287ARN9;A0A287B959;F2Z5P1;B1PEY3;A0A287A1S9;F2Z5L6	A0A287B0L6;F2Z5L5;A0A287ANS6;F2Z5L2;F2Z587;F1RPL1;A0A287BFK0;A0A287ARN9;A0A287B959;F2Z5P1;B1PEY3	3;3;3;3;3;3;3;3;3;2;2;1;1	3;3;3;3;3;3;3;3;3;2;2;1;1	3;3;3;3;3;3;3;3;3;2;2;1;1	tr|A0A287B0L6|A0A287B0L6_PIG Histone H2A OS=Sus scrofa OX=9823 GN=LOC100157763 PE=3 SV=1;tr|F2Z5L5|F2Z5L5_PIG Histone H2A OS=Sus scrofa OX=9823 GN=HIST2H2AC PE=1 SV=1;tr|A0A287ANS6|A0A287ANS6_PIG Histone H2A OS=Sus scrofa OX=9823 GN=H2AFJ PE=3 SV=1;tr|F2Z5	13	3	3	3	1	2	3	1	2	3	1	2	3	27.3	27.3	27.3	13.906	128	128;129;129;130;130;130;130;130;145;128;128;127;130	0	7.1581	7	12.5	27.3	79543000	10346000	18582000	50615000	11363000	1478000	2654600	7230700	0	42028000	41931000	1	2	4	7				235	170;2304;5687
A0A287AVA9;F1SCC6	A0A287AVA9;F1SCC6	13;13	2;2	2;2	tr|A0A287AVA9|A0A287AVA9_PIG SERPIN domain-containing protein OS=Sus scrofa OX=9823 GN=LOC100153899 PE=1 SV=1;tr|F1SCC6|F1SCC6_PIG SERPIN domain-containing protein OS=Sus scrofa OX=9823 GN=LOC100153899 PE=1 SV=3	2	13	2	2	10	9	8	1	1	1	1	1	1	31.4	8.7	8.7	46.968	423	423;473	0	7.0635	24.6	23.9	17.7	28108000	5072500	16689000	6347200	969260	174910	575470	218870	0	16577000	0	1	1	3	5				259	285;937;1711;2742;2786;2953;3247;3617;3618;4330;5035;5071;5354
P17560;F1RZU4	P17560;F1RZU4	3;3	3;3	3;3	sp|P17560|RENBP_PIG N-acylglucosamine 2-epimerase OS=Sus scrofa OX=9823 GN=RENBP PE=1 SV=2;tr|F1RZU4|F1RZU4_PIG N-acylglucosamine 2-epimerase OS=Sus scrofa OX=9823 GN=RENBP PE=1 SV=2	2	3	3	3	3	1	2	3	1	2	3	1	2	7	7	7	46.402	402	402;450	0	6.9806	7	3.7	5.2	159610000	89830000	5641300	64137000	5503700	3097600	194530	2211600	89830000	0	0	2	1	1	4				457	568;1790;5203
P21753	P21753	2	2	2	sp|P21753|TYB10_PIG Thymosin beta-10 OS=Sus scrofa OX=9823 GN=TMSB10 PE=1 SV=2	1	2	2	2	2	1	1	2	1	1	2	1	1	64.3	64.3	64.3	4.8234	42	42	0	6.8898	64.3	33.3	33.3	377830000	156740000	121070000	100020000	94457000	39185000	30266000	25006000	156740000	0	0	2	2	2	6				678	83;3976
A1XQU9;A0A287BQP4;F1SMQ1;A0A286ZRG4	A1XQU9;A0A287BQP4;F1SMQ1	4;4;3;1	4;4;3;1	4;4;3;1	sp|A1XQU9|RS20_PIG 40S ribosomal protein S20 OS=Sus scrofa OX=9823 GN=RPS20 PE=1 SV=1;tr|A0A287BQP4|A0A287BQP4_PIG 40S ribosomal protein S20 OS=Sus scrofa OX=9823 GN=RPS20 PE=3 SV=1;tr|F1SMQ1|F1SMQ1_PIG Ribosomal_S10 domain-containing protein OS=Sus scrofa	4	4	4	4	0	3	2	0	3	2	0	3	2	28.6	28.6	28.6	13.333	119	119;119;114;116	0	6.743	0	22.7	16	10147000	0	7578100	2568700	1691100	0	1263000	428110	0	7527400	0	0	3	2	5				346	969;3186;5090;5225
F1S902	F1S902	5	2	2	tr|F1S902|F1S902_PIG Uncharacterized protein OS=Sus scrofa OX=9823 GN=COMP PE=1 SV=2	1	5	2	2	5	5	4	2	2	1	2	2	1	9.1	4	4	82.406	756	756	0	6.7297	9.1	9.1	6.9	34343000	11953000	13328000	9062300	858570	298820	333190	226560	11779000	13413000	0	2	2	1	5				487	436;1309;2436;4432;5813
A0A286ZX26;P00795	A0A286ZX26;P00795	4;3	4;3	4;3	tr|A0A286ZX26|A0A286ZX26_PIG Cathepsin D OS=Sus scrofa OX=9823 GN=CTSD PE=1 SV=1;sp|P00795|CATD_PIG Cathepsin D OS=Sus scrofa OX=9823 GN=CTSD PE=1 SV=2	2	4	4	4	2	2	2	2	2	2	2	2	2	11.5	11.5	11.5	44.123	410	410;345	0	6.6112	4.4	7.1	7.1	26242000	10725000	6497700	9019500	1141000	466300	282510	392150	0	0	11672000	2	2	2	6				109	897;1533;3473;3825
A0A287AID2;A0A287ADK1	A0A287AID2	10;1	2;0	2;0	tr|A0A287AID2|A0A287AID2_PIG Tropomyosin alpha-3 chain OS=Sus scrofa OX=9823 GN=TPM3 PE=1 SV=1	2	10	2	2	7	8	9	2	2	2	2	2	2	29.9	7.7	7.7	32.929	284	284;225	0	6.5936	22.5	22.9	29.6	164720000	73136000	58121000	33467000	5313700	2359200	1874900	1079600	61209000	66986000	45982000	2	3	2	7				215	2682;2683;3004;3049;3536;3648;3683;4329;4968;6065
I3LR51;A0A287B1N7	I3LR51;A0A287B1N7	5;3	5;3	5;3	tr|I3LR51|I3LR51_PIG Peptidylprolyl isomerase OS=Sus scrofa OX=9823 GN=FKBP3 PE=1 SV=2;tr|A0A287B1N7|A0A287B1N7_PIG Peptidylprolyl isomerase OS=Sus scrofa OX=9823 GN=FKBP3 PE=1 SV=1	2	5	5	5	2	3	3	2	3	3	2	3	3	22.7	22.7	22.7	29.048	260	260;243	0	6.5083	11.2	13.1	11.5	59350000	10367000	30493000	18490000	2580400	450750	1325800	803930	0	28559000	25658000	2	3	3	8				622	479;767;1639;2220;4462
A0A287B5N7;A0A287A3V2	A0A287B5N7;A0A287A3V2	14;13	1;0	1;0	tr|A0A287B5N7|A0A287B5N7_PIG Tropomyosin alpha-1 chain OS=Sus scrofa OX=9823 GN=TPM1 PE=1 SV=1;tr|A0A287A3V2|A0A287A3V2_PIG Tropomyosin alpha-1 chain OS=Sus scrofa OX=9823 GN=TPM1 PE=1 SV=1	2	14	1	1	10	10	12	1	1	1	1	1	1	30.9	5.1	5.1	44.172	391	391;363	0	6.4936	24.6	24.6	28.4	94596000	39199000	40396000	15001000	2556600	1059400	1091800	405430	38630000	40695000	0	2	4	1	7				295	404;406;499;1144;2682;2683;2844;2909;3004;3049;3537;3538;4329;6065
F1RJM2	F1RJM2	3	3	3	tr|F1RJM2|F1RJM2_PIG Endoplasmic reticulum resident protein 29 OS=Sus scrofa OX=9823 GN=ERP29 PE=1 SV=2	1	3	3	3	3	2	2	3	2	2	3	2	2	14.2	14.2	14.2	29.229	261	261	0	6.4792	14.2	9.6	9.6	41978000	19031000	11897000	11051000	2332100	1057300	660920	613950	14074000	14219000	16856000	3	3	4	10				404	737;1775;4622
B5APU3;F6QA36	B5APU3;F6QA36	5;4	5;4	5;4	tr|B5APU3|B5APU3_PIG Actin-related protein 2 OS=Sus scrofa OX=9823 GN=ACTR2 PE=1 SV=1;tr|F6QA36|F6QA36_PIG Actin-related protein 2 OS=Sus scrofa OX=9823 GN=ACTR2 PE=1 SV=1	2	5	5	5	2	2	4	2	2	4	2	2	4	16	16	16	44.76	394	394;399	0	6.4588	6.3	6.9	12.2	29442000	10620000	5222100	13599000	1177700	424810	208880	543960	15236000	0	12983000	2	2	4	8				371	847;2312;2604;3032;4647
A0A287A1W5;F1ST73	A0A287A1W5;F1ST73	2;2	2;2	2;2	tr|A0A287A1W5|A0A287A1W5_PIG Uncharacterized protein OS=Sus scrofa OX=9823 GN=GRHPR PE=1 SV=1;tr|F1ST73|F1ST73_PIG Uncharacterized protein OS=Sus scrofa OX=9823 GN=GRHPR PE=1 SV=3	2	2	2	2	2	2	0	2	2	0	2	2	0	11.4	11.4	11.4	31.583	289	289;328	0	6.4552	11.4	11.4	0	12956000	6643400	6312100	0	762090	390790	371300	0	6410600	6502700	0	2	2	0	4				143	2183;5458
A0A286ZJD8	A0A286ZJD8	2	2	2	tr|A0A286ZJD8|A0A286ZJD8_PIG Uncharacterized protein OS=Sus scrofa OX=9823 GN=DPP7 PE=1 SV=1	1	2	2	2	2	1	1	2	1	1	2	1	1	6.7	6.7	6.7	55.562	504	504	0	6.4459	6.7	5	5	32753000	16850000	9811000	6091800	1926700	991200	577120	358340	0	0	7883500	2	1	1	4				25	825;4335
A0A287AE45;A0A286ZXM0	A0A287AE45;A0A286ZXM0	4;4	4;4	4;4	tr|A0A287AE45|A0A287AE45_PIG PDZ domain-containing protein OS=Sus scrofa OX=9823 GN=AHNAK2 PE=1 SV=1;tr|A0A286ZXM0|A0A286ZXM0_PIG PDZ domain-containing protein OS=Sus scrofa OX=9823 GN=AHNAK2 PE=1 SV=1	2	4	4	4	2	3	2	2	3	2	2	3	2	20.6	20.6	20.6	382.3	3721	3721;3819	0	6.4368	11.9	16.8	9	55680000	18689000	27511000	9480900	226340	75971	111830	38540	22243000	23772000	0	4	4	3	11				113	152;3064;3357;4787
A0A287ACN2;I3LPE8	A0A287ACN2	3;1	3;1	3;1	tr|A0A287ACN2|A0A287ACN2_PIG Uncharacterized protein OS=Sus scrofa OX=9823 GN=ADIRF PE=1 SV=1	2	3	3	3	1	3	1	1	3	1	1	3	1	28	28	28	7.7876	75	75;640	0	6.3882	18.7	28	18.7	99932000	31793000	42876000	25263000	16655000	5298800	7146100	4210400	0	42589000	0	1	3	1	5				188	2031;4854;4855
P03974;F1SIH8;A0A286ZUM8;A0A286ZSB5	P03974;F1SIH8;A0A286ZUM8;A0A286ZSB5	4;4;4;3	4;4;4;3	4;4;4;3	sp|P03974|TERA_PIG Transitional endoplasmic reticulum ATPase OS=Sus scrofa OX=9823 GN=VCP PE=1 SV=5;tr|F1SIH8|F1SIH8_PIG Transitional endoplasmic reticulum ATPase OS=Sus scrofa OX=9823 GN=VCP PE=1 SV=3;tr|A0A286ZUM8|A0A286ZUM8_PIG Transitional endoplasmic	4	4	4	4	2	3	3	2	3	3	2	3	3	7.6	7.6	7.6	89.288	806	806;820;878;761	0	6.3042	3.1	6.1	5.1	42034000	12486000	16707000	12842000	764260	227010	303760	233490	14564000	15543000	15593000	2	3	3	8				98	3056;3209;3728;5790
F1SPH1;I3LVF5	F1SPH1;I3LVF5	4;4	4;4	4;4	tr|F1SPH1|F1SPH1_PIG Peptidase_M24 domain-containing protein OS=Sus scrofa OX=9823 GN=PA2G4 PE=1 SV=3;tr|I3LVF5|I3LVF5_PIG Peptidase_M24 domain-containing protein OS=Sus scrofa OX=9823 GN=PA2G4 PE=1 SV=2	2	4	4	4	2	3	1	2	3	1	2	3	1	13.5	13.5	13.5	38.044	340	340;394	0	6.293	7.4	11.2	5	33761000	13276000	13238000	7246800	1350400	531040	529530	289870	0	13150000	0	2	3	1	6				546	128;270;1734;3541
Q6QAT1	Q6QAT1	2	2	2	sp|Q6QAT1|RS28_PIG 40S ribosomal protein S28 OS=Sus scrofa OX=9823 GN=RPS28 PE=1 SV=2	1	2	2	2	2	2	2	2	2	2	2	2	2	30.4	30.4	30.4	7.8409	69	69	0	6.2027	30.4	30.4	30.4	108240000	35700000	42866000	29670000	21647000	7139900	8573200	5933900	36494000	43537000	36643000	2	2	2	6				728	1173;5300
F2Z4Y1	F2Z4Y1	5	2	2	tr|F2Z4Y1|F2Z4Y1_PIG 14_3_3 domain-containing protein OS=Sus scrofa OX=9823 GN=YWHAH PE=1 SV=1	1	5	2	2	4	5	4	1	2	1	1	2	1	20.3	9.8	9.8	28.211	246	246	0	6.1749	16.3	20.3	16.3	27459000	9266200	12013000	6179900	1373000	463310	600650	309000	0	11933000	0	1	2	1	4				564	468;954;3862;5457;5982
C4MXZ1;A0A287B5T6;A0A286ZTI3;B9V4F0;A0A287BM57;A0A287A1L1;A0A287BAC3	C4MXZ1;A0A287B5T6;A0A286ZTI3;B9V4F0;A0A287BM57	3;3;3;2;2;1;1	3;3;3;2;2;1;1	2;2;2;1;1;0;0	tr|C4MXZ1|C4MXZ1_PIG ADP-ribosylation factor 1 OS=Sus scrofa OX=9823 GN=ARF1 PE=1 SV=1;tr|A0A287B5T6|A0A287B5T6_PIG Uncharacterized protein OS=Sus scrofa OX=9823 GN=ARF3 PE=3 SV=1;tr|A0A286ZTI3|A0A286ZTI3_PIG Uncharacterized protein OS=Sus scrofa OX=9823 G	7	3	3	2	2	3	3	2	3	3	2	2	2	19.9	19.9	13.8	20.697	181	181;181;207;180;181;156;157	0	6.1613	13.8	19.9	19.9	34489000	9031300	15376000	10082000	2463500	645090	1098300	720170	10263000	13897000	13192000	2	4	3	9				89	672;2606;4100
A0A287BNS9	A0A287BNS9	1	1	1	tr|A0A287BNS9|A0A287BNS9_PIG Ubiquitin-like domain-containing protein OS=Sus scrofa OX=9823 PE=4 SV=1	1	1	1	1	1	1	1	1	1	1	1	1	1	12.1	12.1	12.1	15.227	132	132	0	6.1606	12.1	12.1	12.1	64456000	22723000	25778000	15956000	4958200	1747900	1982900	1227400	0	0	20648000	1	1	1	3				342	4984
K7GM14;K7GLL1;K7GND9;K7GL11;K7GN90;F1SGT4	K7GM14;K7GLL1;K7GND9;K7GL11;K7GN90;F1SGT4	3;3;3;3;3;3	3;3;3;3;3;3	3;3;3;3;3;3	tr|K7GM14|K7GM14_PIG Link domain-containing protein OS=Sus scrofa OX=9823 GN=CD44 PE=1 SV=1;tr|K7GLL1|K7GLL1_PIG Link domain-containing protein OS=Sus scrofa OX=9823 GN=CD44 PE=1 SV=2;tr|K7GND9|K7GND9_PIG Link domain-containing protein OS=Sus scrofa OX=982	6	3	3	3	1	3	2	1	3	2	1	3	2	7.8	7.8	7.8	40.888	374	374;451;613;701;745;767	0	6.0926	3.2	7.8	4.5	139270000	26260000	62489000	50522000	8192500	1544700	3675900	2971900	0	71149000	56304000	2	3	3	8				516	4896;5886;5934
Q6PP07;A0A287AHI7	Q6PP07;A0A287AHI7	3;3	3;3	3;3	tr|Q6PP07|Q6PP07_PIG Adiponectin OS=Sus scrofa OX=9823 GN=ADIPOQ PE=1 SV=1;tr|A0A287AHI7|A0A287AHI7_PIG C1q domain-containing protein OS=Sus scrofa OX=9823 GN=ADIPOQ PE=1 SV=1	2	3	3	3	2	2	2	2	2	2	2	2	2	14.8	14.8	14.8	26.369	243	243;287	0	6.0866	8.6	8.6	11.1	48032000	16877000	19853000	11302000	3202100	1125100	1323500	753500	16880000	19716000	0	2	2	2	6				210	458;3985;5708
P51779	P51779	3	3	3	sp|P51779|CFAD_PIG Complement factor D OS=Sus scrofa OX=9823 GN=CFD PE=2 SV=1	1	3	3	3	1	1	2	1	1	2	1	1	2	23.6	23.6	23.6	27.763	259	259	0	5.9927	9.3	9.3	14.3	18375000	5856300	4970600	7547800	1080900	344490	292390	443990	0	0	9767800	1	1	3	5				687	935;1114;3402
A0A287AJU1	A0A287AJU1	3	3	3	tr|A0A287AJU1|A0A287AJU1_PIG Coactosin-like protein OS=Sus scrofa OX=9823 GN=COTL1 PE=1 SV=1	1	3	3	3	3	3	2	3	3	2	3	3	2	21.8	21.8	21.8	15.983	142	142	0	5.984	21.8	21.8	16.9	44649000	17301000	15276000	12072000	4059000	1572900	1388700	1097500	14316000	16848000	16934000	3	3	3	9				220	1266;1507;4866
A0A286ZQJ9	A0A286ZQJ9	2	2	2	tr|A0A286ZQJ9|A0A286ZQJ9_PIG C1q domain-containing protein OS=Sus scrofa OX=9823 GN=LOC110258310 PE=4 SV=1	1	2	2	2	2	1	2	2	1	2	2	1	2	8.9	8.9	8.9	26.781	248	248	0	5.9294	8.9	5.6	8.9	45772000	23567000	14832000	7373300	4577200	2356700	1483200	737330	17818000	20482000	0	4	2	2	8				69	41;2048
A0A286ZKA5	A0A286ZKA5	3	3	3	tr|A0A286ZKA5|A0A286ZKA5_PIG C1q domain-containing protein OS=Sus scrofa OX=9823 GN=C1QB PE=1 SV=1	1	3	3	3	2	3	1	2	3	1	2	3	1	15	15	15	26.174	246	246	0	5.9231	11.4	15	6.1	34908000	16321000	13450000	5137800	2327200	1088100	896650	342520	0	13360000	0	2	3	1	6				30	1543;2054;4977
A0A286ZKR3;I3LQM5;F1SK70;A0A287A6Q0	A0A286ZKR3;I3LQM5;F1SK70;A0A287A6Q0	3;3;3;3	3;3;3;3	3;3;3;3	tr|A0A286ZKR3|A0A286ZKR3_PIG Vitamin K-dependent protein S isoform 2 preproprotein OS=Sus scrofa OX=9823 GN=PROS1 PE=1 SV=1;tr|I3LQM5|I3LQM5_PIG Uncharacterized protein OS=Sus scrofa OX=9823 GN=PROS1 PE=1 SV=2;tr|F1SK70|F1SK70_PIG Vitamin K-dependent prote	4	3	3	3	3	1	0	3	1	0	3	1	0	6.7	6.7	6.7	69.944	631	631;632;633;675	0	5.8827	6.7	2.4	0	18088000	13689000	4398900	0	401950	304190	97754	0	13689000	0	0	2	0	0	2				36	284;2225;5659
I3LEC2	I3LEC2	3	3	3	tr|I3LEC2|I3LEC2_PIG Uncharacterized protein OS=Sus scrofa OX=9823 GN=PCBP1 PE=1 SV=1	1	3	3	3	3	2	1	3	2	1	3	2	1	12.1	12.1	12.1	37.501	356	356	0	5.8477	12.1	8.4	3.9	22445000	6701400	11525000	4218100	935200	279220	480220	175760	0	11448000	0	3	2	1	6				601	210;2555;3567
F1SLY7	F1SLY7	3	3	3	tr|F1SLY7|F1SLY7_PIG Saposin B-type domain-containing protein OS=Sus scrofa OX=9823 GN=CNPY2 PE=1 SV=1	1	3	3	3	2	3	1	2	3	1	2	3	1	22.5	22.5	22.5	20.665	182	182	0	5.8286	17	22.5	8.2	14929000	6252500	6489100	2187000	1244100	521040	540760	182250	6123700	6574500	0	1	3	1	5				532	2428;2646;4454
F1SLA0;A0A287BET3;K7GLT8	F1SLA0;A0A287BET3;K7GLT8	3;3;3	3;3;3	3;3;3	tr|F1SLA0|F1SLA0_PIG ATP synthase subunit beta OS=Sus scrofa OX=9823 GN=ATP5F1B PE=1 SV=2;tr|A0A287BET3|A0A287BET3_PIG Uncharacterized protein OS=Sus scrofa OX=9823 GN=ATP5F1B PE=1 SV=1;tr|K7GLT8|K7GLT8_PIG ATP synthase subunit beta OS=Sus scrofa OX=9823 G	3	3	3	3	1	1	3	1	1	3	1	1	3	9.1	9.1	9.1	48.661	450	450;517;570	0	5.7859	3.6	3.6	9.1	16564000	4090700	4205500	8267800	591570	146100	150200	295280	0	0	10699000	1	1	3	5				323	2629;2634;5153
Q9GL51;F2Z521	Q9GL51;F2Z521	3;3	3;3	3;3	sp|Q9GL51|LIS1_PIG Platelet-activating factor acetylhydrolase IB subunit alpha OS=Sus scrofa OX=9823 GN=PAFAH1B1 PE=2 SV=3;tr|F2Z521|F2Z521_PIG Platelet-activating factor acetylhydrolase IB subunit alpha OS=Sus scrofa OX=9823 GN=PAFAH1B1 PE=1 SV=1	2	3	3	3	1	3	1	1	3	1	1	3	1	9	9	9	46.654	410	410;410	0	5.7663	2.7	9	3.7	18888000	0	13617000	5271100	590250	0	425530	164720	0	13526000	0	1	2	1	4				567	3580;4858;5766
F1SJZ1	F1SJZ1	2	2	2	tr|F1SJZ1|F1SJZ1_PIG Stanniocalcin-2 OS=Sus scrofa OX=9823 GN=STC2 PE=4 SV=1	1	2	2	2	1	1	1	1	1	1	1	1	1	10.3	10.3	10.3	33.012	301	301	0	5.7586	2.7	2.7	7.6	15070000	5301700	7554300	2214100	837230	294540	419680	123000	0	0	2865300	1	2	1	4				527	843;1335
A0A287BQK7;A0A286ZVC4;F1SLX4	A0A287BQK7;A0A286ZVC4;F1SLX4	4;4;2	4;4;2	4;4;2	tr|A0A287BQK7|A0A287BQK7_PIG Uncharacterized protein OS=Sus scrofa OX=9823 GN=PTPRZ1 PE=1 SV=1;tr|A0A286ZVC4|A0A286ZVC4_PIG Uncharacterized protein OS=Sus scrofa OX=9823 GN=PTPRZ1 PE=1 SV=1;tr|F1SLX4|F1SLX4_PIG Uncharacterized protein OS=Sus scrofa OX=9823	3	4	4	4	3	3	2	3	3	2	3	3	2	2.2	2.2	2.2	252.02	2296	2296;2323;2182	0	5.7461	1.4	1.7	0.9	69991000	25687000	24179000	20125000	736750	270390	254510	211840	20776000	26532000	28439000	3	3	2	8				100	196;4236;5112;5764
F1RY92;A0A287B8X4;F1S4R5;A0A287ASZ5	F1RY92	3;1;1;1	3;1;1;1	3;1;1;1	tr|F1RY92|F1RY92_PIG RRM domain-containing protein OS=Sus scrofa OX=9823 GN=SRSF3 PE=1 SV=2	4	3	3	3	2	2	2	2	2	2	2	2	2	21.3	21.3	21.3	19.329	164	164;137;223;238	0	5.6398	14	14	15.9	56527000	24821000	21553000	10153000	4710600	2068400	1796100	846110	23188000	23042000	0	2	3	2	7				452	130;3917;5789
F1SLF0;A0A286ZKH3	F1SLF0;A0A286ZKH3	1;1	1;1	1;1	tr|F1SLF0|F1SLF0_PIG Uncharacterized protein OS=Sus scrofa OX=9823 GN=SPR PE=1 SV=3;tr|A0A286ZKH3|A0A286ZKH3_PIG Sepiapterin reductase OS=Sus scrofa OX=9823 GN=SPR PE=1 SV=1	2	1	1	1	0	1	1	0	1	1	0	1	1	5.7	5.7	5.7	28.563	265	265;266	0	5.6159	0	5.7	5.7	19355000	0	12572000	6783000	1018700	0	661660	357000	0	0	8778000	0	1	1	2				33	5506
A0A287AIM5;A0A287B975	A0A287AIM5;A0A287B975	1;1	1;1	1;1	tr|A0A287AIM5|A0A287AIM5_PIG Uncharacterized protein OS=Sus scrofa OX=9823 GN=CNBP PE=1 SV=1;tr|A0A287B975|A0A287B975_PIG Uncharacterized protein OS=Sus scrofa OX=9823 GN=CNBP PE=1 SV=1	2	1	1	1	1	0	0	1	0	0	1	0	0	8.8	8.8	8.8	18.742	170	170;177	0	5.6116	8.8	0	0	7988300	7988300	0	0	532550	532550	0	0	7988300	0	0	1	0	0	1				217	1907
A0A287AEV6	A0A287AEV6	2	2	2	tr|A0A287AEV6|A0A287AEV6_PIG CD99 molecule (Xg blood group) OS=Sus scrofa OX=9823 GN=CD99 PE=4 SV=1	1	2	2	2	1	2	1	1	2	1	1	2	1	17.6	17.6	17.6	18.588	182	182	0	5.5799	7.1	17.6	7.1	34377000	12105000	14326000	7946700	6875400	2421000	2865100	1589300	0	14230000	0	1	1	1	3				200	1337;2921
A0A287BDU7	A0A287BDU7	34	1	1	tr|A0A287BDU7|A0A287BDU7_PIG Uncharacterized protein OS=Sus scrofa OX=9823 GN=PZP PE=1 SV=1	1	34	1	1	30	27	24	1	1	0	1	1	0	31.9	1.1	1.1	154.34	1373	1373	0	5.556	27.5	25.9	22.7	38265000	16654000	21612000	0	425170	185040	240130	0	0	21467000	0	1	1	0	2				320	208;263;269;329;430;486;559;1159;1749;1929;2042;2193;2231;2282;2336;2459;2466;3077;3370;3400;3508;3742;4217;4535;4698;4700;4822;5167;5245;5465;5571;5667;5668;5931
P60982	P60982	3	2	2	sp|P60982|DEST_PIG Destrin OS=Sus scrofa OX=9823 GN=DSTN PE=1 SV=3	1	3	2	2	2	1	3	2	0	2	2	0	2	18.2	13.9	13.9	18.506	165	165	0	5.5102	13.9	4.2	18.2	15372000	11774000	0	3598100	1098000	840980	0	257000	11774000	0	0	2	0	2	4				690	373;3676;5888
I3L594;I3LRD5	I3L594;I3LRD5	3;3	3;3	3;3	tr|I3L594|I3L594_PIG Eukaryotic translation initiation factor 4H isoform 2 OS=Sus scrofa OX=9823 GN=EIF4H PE=1 SV=1;tr|I3LRD5|I3LRD5_PIG Eukaryotic translation initiation factor 4H isoform 1 OS=Sus scrofa OX=9823 GN=EIF4H PE=1 SV=1	2	3	3	3	1	3	0	1	3	0	1	3	0	28.5	28.5	28.5	25.182	228	228;248	0	5.4903	10.1	28.5	0	27926000	5126700	22799000	0	1642700	301570	1341100	0	0	22647000	0	1	4	0	5				583	1082;1306;5137
F1S7K2	F1S7K2	4	4	4	tr|F1S7K2|F1S7K2_PIG LRRCT domain-containing protein OS=Sus scrofa OX=9823 GN=LRG1 PE=1 SV=2	1	4	4	4	2	3	2	2	3	2	2	3	2	13.8	13.8	13.8	39.445	356	356	0	5.45	8.1	11.2	6.7	32287000	11890000	13821000	6575800	1467600	540450	628230	298900	12864000	12754000	0	2	3	2	7				484	1634;3420;5375;5629
F1RIE2	F1RIE2	3	3	3	tr|F1RIE2|F1RIE2_PIG CPSF_A domain-containing protein OS=Sus scrofa OX=9823 GN=DDB1 PE=1 SV=2	1	3	3	3	1	3	0	1	3	0	1	3	0	3.4	3.4	3.4	125.65	1130	1130	0	5.4352	0.9	3.4	0	9474100	2426000	7048100	0	152810	39129	113680	0	0	7001000	0	1	3	0	4				398	1332;2512;5984
P68137;B6VNT8;A0A287AVS8;A0A286ZWJ1;C7AI81;F1SLG5;A0A287BGY0;A0A287B0H6;A0A287BF33;A0A287AER8	P68137;B6VNT8;A0A287AVS8;A0A286ZWJ1;C7AI81;F1SLG5;A0A287BGY0;A0A287B0H6;A0A287BF33;A0A287AER8	15;15;14;14;14;14;14;13;13;11	2;2;2;2;2;2;2;2;1;2	2;2;2;2;2;2;2;2;1;2	sp|P68137|ACTS_PIG Actin, alpha skeletal muscle OS=Sus scrofa OX=9823 GN=ACTA1 PE=1 SV=1;tr|B6VNT8|B6VNT8_PIG Actin, alpha cardiac muscle 1 OS=Sus scrofa OX=9823 GN=ACTC1 PE=2 SV=1;tr|A0A287AVS8|A0A287AVS8_PIG Uncharacterized protein OS=Sus scrofa OX=9823	10	15	2	2	15	14	14	2	2	2	2	2	2	38.2	9	9	42.051	377	377;377;369;376;377;390;417;326;343;332	0	5.3687	38.2	36.3	36.6	965990000	335920000	434940000	195140000	40250000	13997000	18122000	8130700	371610000	380440000	268430000	7	5	3	15				374	155;449;450;861;958;1232;2330;2528;2529;2814;3051;4314;4817;5208;6025
F1S3P5;A0A287AT99;A0A286ZUF1;A0A287BNC5;A0A287B8S2;A0A287A5T9	F1S3P5;A0A287AT99;A0A286ZUF1;A0A287BNC5;A0A287B8S2;A0A287A5T9	2;2;2;2;2;1	2;2;2;2;2;1	2;2;2;2;2;1	tr|F1S3P5|F1S3P5_PIG Uncharacterized protein OS=Sus scrofa OX=9823 GN=ENPP1 PE=1 SV=3;tr|A0A287AT99|A0A287AT99_PIG Uncharacterized protein OS=Sus scrofa OX=9823 GN=ENPP1 PE=1 SV=1;tr|A0A286ZUF1|A0A286ZUF1_PIG Uncharacterized protein OS=Sus scrofa OX=9823 G	6	2	2	2	2	2	1	2	2	1	2	2	1	4	4	4	83.001	722	722;724;830;872;925;878	0	5.2952	4	4	1.8	19241000	8421400	7416000	3403900	418290	183070	161220	73999	8560500	7227300	0	2	2	1	5				95	2749;5243
A0A287ALZ4;B5APU8	A0A287ALZ4;B5APU8	2;2	2;2	2;2	tr|A0A287ALZ4|A0A287ALZ4_PIG Actin-related protein 2/3 complex subunit 3 OS=Sus scrofa OX=9823 GN=ARPC3 PE=1 SV=1;tr|B5APU8|B5APU8_PIG Actin-related protein 2/3 complex subunit 3 OS=Sus scrofa OX=9823 GN=ARPC3 PE=1 SV=1	2	2	2	2	0	2	1	0	2	1	0	2	1	15.5	15.5	15.5	17.808	155	155;178	0	5.2546	0	15.5	8.4	13415000	0	9497800	3917700	894360	0	633190	261180	0	9434200	0	0	2	1	3				230	965;3190
F1SKY2	F1SKY2	3	3	3	tr|F1SKY2|F1SKY2_PIG Omega-amidase NIT2 OS=Sus scrofa OX=9823 GN=NIT2 PE=1 SV=3	1	3	3	3	1	2	2	1	2	2	1	2	2	15.2	15.2	15.2	31.191	283	283	0	5.2365	6	11.3	9.2	27053000	4918900	14347000	7787000	1127200	204950	597780	324460	0	14251000	0	1	3	2	6				530	1500;2550;3599
K7GKR9;K7GRX3;K7GNV0;F1RQ90	K7GKR9;K7GRX3;K7GNV0;F1RQ90	4;4;4;4	4;4;4;4	4;4;4;4	tr|K7GKR9|K7GKR9_PIG RRM domain-containing protein OS=Sus scrofa OX=9823 GN=RBMX PE=1 SV=2;tr|K7GRX3|K7GRX3_PIG RNA-binding motif protein, X chromosome isoform 1 OS=Sus scrofa OX=9823 GN=RBMX PE=1 SV=1;tr|K7GNV0|K7GNV0_PIG RRM domain-containing protein OS=	4	4	4	4	1	4	1	1	4	1	1	4	1	14.9	14.9	14.9	31.388	288	288;306;306;390	0	5.2202	4.9	14.9	4.5	18012000	4916700	8834400	4260500	545800	148990	267710	129110	0	8775300	0	1	3	1	5				425	243;1888;2793;3107
I3LM25	I3LM25	1	1	1	tr|I3LM25|I3LM25_PIG U6 snRNA-associated Sm-like protein LSm5 OS=Sus scrofa OX=9823 GN=LSM5 PE=3 SV=1	1	1	1	1	0	1	0	0	1	0	0	1	0	20.9	20.9	20.9	9.9374	91	91	0	5.2199	0	20.9	0	7636000	0	7636000	0	1527200	0	1527200	0	0	7584900	0	0	1	0	1				613	27
A0A287A837	A0A287A837	1	1	1	tr|A0A287A837|A0A287A837_PIG ICAT domain-containing protein OS=Sus scrofa OX=9823 GN=LZIC PE=1 SV=1	1	1	1	1	0	1	0	0	1	0	0	1	0	12.2	12.2	12.2	20.165	180	180	0	5.1892	0	12.2	0	5639300	0	5639300	0	402810	0	402810	0	0	5601600	0	0	1	0	1				171	3489
P81405	P81405	3	1	1	sp|P81405|SAP_PIG Saposin-B-Val OS=Sus scrofa OX=9823 GN=PSAP PE=1 SV=2	1	3	1	1	2	1	3	1	0	1	1	0	1	61.2	23.8	23.8	8.9493	80	80	0	5.1593	36.2	25	61.2	28549000	17834000	0	10715000	4758200	2972400	0	1785800	0	0	13866000	1	0	1	2				701	1830;3152;4010
C3S7K5	C3S7K5	2	2	2	tr|C3S7K5|C3S7K5_PIG Protein S100 OS=Sus scrofa OX=9823 GN=S100A8 PE=1 SV=1	1	2	2	2	1	1	2	1	1	2	1	1	2	29.2	29.2	29.2	10.416	89	89	0	5.0133	20.2	20.2	29.2	36636000	0	8759900	27876000	4579600	0	1095000	3484600	0	0	31136000	1	4	6	11				379	3258;3692
P81693;F1S9H9;A0A286ZW71	P81693;F1S9H9;A0A286ZW71	3;3;2	3;3;2	3;3;2	sp|P81693|PPAC_PIG Low molecular weight phosphotyrosine protein phosphatase OS=Sus scrofa OX=9823 GN=ACP1 PE=1 SV=2;tr|F1S9H9|F1S9H9_PIG Low molecular weight phosphotyrosine protein phosphatase OS=Sus scrofa OX=9823 GN=ACP1 PE=1 SV=3;tr|A0A286ZW71|A0A286ZW	3	3	3	3	0	0	3	0	0	3	0	0	3	28.5	28.5	28.5	18.035	158	158;158;70	0	4.9901	0	0	28.5	16226000	0	0	16226000	1352200	0	0	1352200	0	0	20999000	0	0	3	3				489	4179;4675;4794
F1RNN0;A0A287B6U5	F1RNN0;A0A287B6U5	3;3	3;3	3;3	tr|F1RNN0|F1RNN0_PIG Vacuolar protein sorting-associated protein 29 OS=Sus scrofa OX=9823 GN=VPS29 PE=1 SV=3;tr|A0A287B6U5|A0A287B6U5_PIG Vacuolar protein sorting-associated protein 29 OS=Sus scrofa OX=9823 GN=VPS29 PE=1 SV=1	2	3	3	3	1	2	2	1	2	2	1	2	2	19.8	19.8	19.8	20.492	182	182;186	0	4.9844	7.1	12.6	12.6	24799000	5338200	13131000	6329900	2254400	485290	1193700	575440	0	12842000	8392200	1	2	2	5				303	1804;2677;5000
A0A286ZZM7	A0A286ZZM7	2	2	2	tr|A0A286ZZM7|A0A286ZZM7_PIG DUF953 domain-containing protein OS=Sus scrofa OX=9823 GN=TXNDC17 PE=1 SV=1	1	2	2	2	2	1	1	2	1	1	2	1	1	18.7	18.7	18.7	14.078	123	123	0	4.9622	18.7	11.4	7.3	21528000	11547000	6497400	3483100	2152800	1154700	649740	348310	11547000	0	0	2	1	1	4				128	3492;4810
A0A287ADG1;F1ST81	A0A287ADG1;F1ST81	3;3	3;3	3;3	tr|A0A287ADG1|A0A287ADG1_PIG ADF-H domain-containing protein OS=Sus scrofa OX=9823 GN=DBNL PE=1 SV=1;tr|F1ST81|F1ST81_PIG Uncharacterized protein OS=Sus scrofa OX=9823 GN=DBNL PE=1 SV=2	2	3	3	3	1	2	1	1	2	1	1	2	1	12.7	12.7	12.7	43.392	387	387;429	0	4.9541	3.4	9.3	4.1	17315000	5500700	8639700	3174200	618380	196450	308560	113360	0	8581900	0	1	2	1	4				192	99;1664;5197
M3VJZ7	M3VJZ7	3	3	3	tr|M3VJZ7|M3VJZ7_PIG LIM and SH3 domain protein 1 OS=Sus scrofa OX=9823 GN=LASP1 PE=2 SV=1	1	3	3	3	0	2	2	0	2	2	0	2	2	13.8	13.8	13.8	29.688	260	260	0	4.952	0	8.5	8.8	20773000	0	7186000	13587000	1221900	0	422710	799220	0	0	17583000	0	2	2	4				653	1913;4232;5093
A0A287AT57;A0A287AKC9;A0A287AYC4;A0A286ZKR7;A0A287AI18;A0A287AFT0;A0A287B0W6;A0A286ZVZ5;A0A287ANL4;A0A287BMD0;A0A287A8T6;A0A287AUM5;A0A287B6I1;A0A286ZPK7;A0A287AQK2;A0A287BPB3;A0A287APX4;A0A287A7S8	A0A287AT57;A0A287AKC9;A0A287AYC4;A0A286ZKR7;A0A287AI18;A0A287AFT0;A0A287B0W6;A0A286ZVZ5;A0A287ANL4;A0A287BMD0;A0A287A8T6;A0A287AUM5;A0A287B6I1;A0A286ZPK7;A0A287AQK2;A0A287BPB3;A0A287APX4;A0A287A7S8	2;2;1;1;1;1;1;1;1;1;1;1;1;1;1;1;1;1	2;2;1;1;1;1;1;1;1;1;1;1;1;1;1;1;1;1	2;2;1;1;1;1;1;1;1;1;1;1;1;1;1;1;1;1	tr|A0A287AT57|A0A287AT57_PIG Ig-like domain-containing protein OS=Sus scrofa OX=9823 PE=4 SV=1;tr|A0A287AKC9|A0A287AKC9_PIG Ig-like domain-containing protein OS=Sus scrofa OX=9823 PE=4 SV=1;tr|A0A287AYC4|A0A287AYC4_PIG Ig-like domain-containing protein OS=	18	2	2	2	2	1	1	2	1	1	2	1	1	37.5	37.5	37.5	11.034	104	104;104;104;104;105;105;106;106;107;108;108;109;115;116;117;122;124;125	0	4.9403	37.5	15.4	15.4	208580000	91332000	60762000	56489000	69527000	30444000	20254000	18830000	91332000	0	0	2	2	5	9				223	2684;3273
A0A287A2C3;A0A286ZSG3;F1SGS9;O62839	A0A287A2C3;A0A286ZSG3;F1SGS9;O62839	3;3;3;2	3;3;3;2	3;3;3;2	tr|A0A287A2C3|A0A287A2C3_PIG Catalase OS=Sus scrofa OX=9823 GN=CAT PE=1 SV=1;tr|A0A286ZSG3|A0A286ZSG3_PIG Catalase OS=Sus scrofa OX=9823 GN=CAT PE=1 SV=1;tr|F1SGS9|F1SGS9_PIG Catalase OS=Sus scrofa OX=9823 GN=CAT PE=1 SV=2;sp|O62839|CATA_PIG Catalase OS=Su	4	3	3	3	0	1	2	0	1	2	0	1	2	7.6	7.6	7.6	56.635	499	499;527;546;527	0	4.86	0	2.2	5.4	10244000	0	4439600	5804200	276860	0	119990	156870	0	0	7511300	0	1	2	3				82	662;2078;3470
P50390	P50390	1	1	1	sp|P50390|TTHY_PIG Transthyretin OS=Sus scrofa OX=9823 GN=TTR PE=1 SV=1	1	1	1	1	1	1	1	1	1	1	1	1	1	8.7	8.7	8.7	16.081	150	150	0	4.8536	8.7	8.7	8.7	38995000	12493000	12664000	13839000	3545000	1135700	1151200	1258100	0	0	17909000	1	1	1	3				684	8
P62802	P62802	3	3	3	sp|P62802|H4_PIG Histone H4 OS=Sus scrofa OX=9823 PE=1 SV=2	1	3	3	3	3	2	2	3	2	2	3	2	2	24.3	24.3	24.3	11.367	103	103	0	4.8244	24.3	17.5	16.5	37886000	18547000	7452900	11887000	6314300	3091100	1242200	1981100	13903000	12913000	14516000	3	2	3	8				691	2713;5049;5346
A0A287AMW6;A0A287B7Q3;A0A287ASY4	A0A287AMW6;A0A287B7Q3;A0A287ASY4	4;4;2	1;1;1	1;1;1	tr|A0A287AMW6|A0A287AMW6_PIG GST C-terminal domain-containing protein OS=Sus scrofa OX=9823 PE=1 SV=1;tr|A0A287B7Q3|A0A287B7Q3_PIG GST C-terminal domain-containing protein OS=Sus scrofa OX=9823 PE=4 SV=1;tr|A0A287ASY4|A0A287ASY4_PIG GST C-terminal domain-c	3	4	1	1	4	3	1	1	0	0	1	0	0	38.3	21.1	21.1	15.569	133	133;166;164	0	4.8124	38.3	17.3	6.8	21966000	21966000	0	0	1569000	1569000	0	0	21966000	0	0	1	0	0	1				232	1638;2702;2703;4357
P80928	P80928	2	2	2	sp|P80928|MIF_PIG Macrophage migration inhibitory factor OS=Sus scrofa OX=9823 GN=MIF PE=1 SV=3	1	2	2	2	2	2	2	2	2	2	2	2	2	17.4	17.4	17.4	12.451	115	115	0	4.8044	17.4	17.4	17.4	57996000	17254000	20386000	20356000	9666000	2875700	3397600	3392700	17576000	20555000	25715000	3	3	3	9				700	3242;4051
Q07717;A0A287B7B9	Q07717;A0A287B7B9	2;2	2;2	2;2	sp|Q07717|B2MG_PIG Beta-2-microglobulin OS=Sus scrofa OX=9823 GN=B2M PE=1 SV=1;tr|A0A287B7B9|A0A287B7B9_PIG Beta-2-microglobulin OS=Sus scrofa OX=9823 GN=B2M PE=1 SV=1	2	2	2	2	1	2	2	1	2	2	1	2	2	15.3	15.3	15.3	13.362	118	118;140	0	4.7835	10.2	15.3	15.3	154430000	35124000	59621000	59683000	22061000	5017700	8517300	8526100	0	59314000	77144000	2	3	2	7				305	3700;5623
I3LRH7	I3LRH7	2	2	2	tr|I3LRH7|I3LRH7_PIG Uncharacterized protein OS=Sus scrofa OX=9823 GN=DSC3 PE=4 SV=2	1	2	2	2	2	2	1	2	2	1	2	2	1	2.9	2.9	2.9	93.209	837	837	0	4.7451	2.9	2.9	1.6	43461000	20172000	15989000	7300400	736620	341890	270990	123740	20078000	15975000	0	2	3	2	7				624	4385;5488
K7GS03	K7GS03	4	4	4	tr|K7GS03|K7GS03_PIG Uncharacterized protein OS=Sus scrofa OX=9823 GN=LRP1 PE=1 SV=2	1	4	4	4	2	2	1	2	2	1	2	2	1	1.3	1.3	1.3	504.68	4541	4541	0	4.7382	0.5	0.8	0.3	34453000	2619900	26722000	5110900	119630	9096.8	92784	17746	0	26543000	0	2	2	1	5				646	467;1125;3575;3988
A0A287BRF1	A0A287BRF1	3	3	3	tr|A0A287BRF1|A0A287BRF1_PIG C1q domain-containing protein OS=Sus scrofa OX=9823 GN=LOC110258309 PE=4 SV=1	1	3	3	3	1	2	3	1	2	3	1	2	3	13.8	13.8	13.8	20.446	189	189	0	4.6916	6.3	10.1	13.8	105780000	22931000	48010000	34841000	7555900	1637900	3429300	2488700	0	49792000	42985000	3	3	5	11				349	1397;3876;5444
A0A287BA60;A0A286ZJ82;F1RHM8	A0A287BA60;A0A286ZJ82;F1RHM8	2;2;2	2;2;2	2;2;2	tr|A0A287BA60|A0A287BA60_PIG RanBD1 domain-containing protein OS=Sus scrofa OX=9823 GN=RANBP1 PE=1 SV=1;tr|A0A286ZJ82|A0A286ZJ82_PIG RanBD1 domain-containing protein OS=Sus scrofa OX=9823 GN=RANBP1 PE=1 SV=1;tr|F1RHM8|F1RHM8_PIG RanBD1 domain-containing pr	3	2	2	2	2	2	2	2	2	2	2	2	2	11.6	11.6	11.6	20.048	172	172;175;206	0	4.6686	11.6	11.6	11.6	20015000	7794800	7075200	5144800	1819500	708620	643200	467710	0	0	6657900	2	2	2	6				23	1513;1636
A0A287BB89;A0A287BDC6;F1RWH7	A0A287BB89;A0A287BDC6;F1RWH7	2;1;1	2;1;1	2;1;1	tr|A0A287BB89|A0A287BB89_PIG Pyridoxine-5-phosphate oxidase OS=Sus scrofa OX=9823 GN=PNPO PE=1 SV=1;tr|A0A287BDC6|A0A287BDC6_PIG Uncharacterized protein OS=Sus scrofa OX=9823 GN=PNPO PE=4 SV=1;tr|F1RWH7|F1RWH7_PIG Uncharacterized protein OS=Sus scrofa OX=	3	2	2	2	2	1	0	2	1	0	2	1	0	9.2	9.2	9.2	30.111	261	261;112;216	0	4.6651	9.2	5.7	0	19055000	11647000	7408100	0	1058600	647040	411560	0	11647000	0	0	2	1	0	3				315	1066;1846
F1SQ46;A0A286ZZW7;I3LQF8;A0A287AJD3;F1SFU0;I3LFV4	F1SQ46;A0A286ZZW7;I3LQF8;A0A287AJD3;F1SFU0;I3LFV4	2;2;2;1;1;1	2;2;2;1;1;1	2;2;2;1;1;1	tr|F1SQ46|F1SQ46_PIG CSD_1 domain-containing protein OS=Sus scrofa OX=9823 GN=YBX3 PE=1 SV=2;tr|A0A286ZZW7|A0A286ZZW7_PIG CSD_1 domain-containing protein OS=Sus scrofa OX=9823 GN=YBX3 PE=1 SV=1;tr|I3LQF8|I3LQF8_PIG CSD_1 domain-containing protein OS=Sus sc	6	2	2	2	2	2	0	2	2	0	2	2	0	11.5	11.5	11.5	32.694	312	312;361;380;266;360;377	0	4.6585	11.5	11.5	0	22970000	10432000	12538000	0	1351200	613630	737540	0	10432000	12454000	0	2	2	0	4				130	1768;4791
A0A287A7D4;A0A286ZU55;F1S0J2;A0A287A3T0;A0A287BTH4;A0A287AZ23;F1S0J1;Q03472	A0A287A7D4;A0A286ZU55;F1S0J2;A0A287A3T0;A0A287BTH4;A0A287AZ23	3;3;3;2;2;2;1;1	3;3;3;2;2;2;1;1	3;3;3;2;2;2;1;1	tr|A0A287A7D4|A0A287A7D4_PIG Uncharacterized protein OS=Sus scrofa OX=9823 GN=C4BPA PE=1 SV=1;tr|A0A286ZU55|A0A286ZU55_PIG C4b-binding protein alpha chain isoform X1 OS=Sus scrofa OX=9823 GN=C4BPA PE=1 SV=1;tr|F1S0J2|F1S0J2_PIG Uncharacterized protein OS=S	8	3	3	3	0	2	2	0	2	2	0	2	2	5.2	5.2	5.2	60.799	542	542;600;613;569;576;576;200;202	0	4.597	0	3.5	3.9	25989000	0	14094000	11895000	764370	0	414530	349840	0	14000000	0	0	3	2	5				93	2639;2767;2987
I3LI92;A0A287BAK2;F1S0L6;A0A287BIP6	I3LI92;A0A287BAK2;F1S0L6;A0A287BIP6	2;2;2;2	2;2;2;2	2;2;2;2	tr|I3LI92|I3LI92_PIG Peptidase_M28 domain-containing protein OS=Sus scrofa OX=9823 GN=CPQ PE=1 SV=2;tr|A0A287BAK2|A0A287BAK2_PIG Peptidase_M28 domain-containing protein OS=Sus scrofa OX=9823 GN=CPQ PE=1 SV=1;tr|F1S0L6|F1S0L6_PIG Peptidase_M28 domain-contai	4	2	2	2	0	0	2	0	0	2	0	0	2	6.4	6.4	6.4	46.303	420	420;458;472;512	0	4.5912	0	0	6.4	10480000	0	0	10480000	436680	0	0	436680	0	0	13563000	0	0	2	2				313	4016;5366
Q6PQZ1;A0A287AT23	Q6PQZ1;A0A287AT23	1;1	1;1	1;1	sp|Q6PQZ1|AQP1_PIG Aquaporin-1 OS=Sus scrofa OX=9823 GN=AQP1 PE=2 SV=3;tr|A0A287AT23|A0A287AT23_PIG Aquaporin-1 OS=Sus scrofa OX=9823 GN=AQP1 PE=3 SV=1	2	1	1	1	1	1	1	1	1	1	1	1	1	7.4	7.4	7.4	28.679	271	271;271	0	4.5705	7.4	7.4	7.4	13520000	8763300	0	4757100	2704100	1752700	0	951420	0	0	6156300	1	1	1	3				254	5773
Q5G6V9	Q5G6V9	5	2	2	sp|Q5G6V9|COF2_PIG Cofilin-2 OS=Sus scrofa OX=9823 GN=CFL2 PE=2 SV=4	1	5	2	2	3	5	3	1	2	1	1	2	1	30.1	15.7	15.7	18.736	166	166	0	4.5582	17.5	30.1	18.1	27463000	10897000	9325600	7239800	1961600	778370	666110	517130	0	0	9369100	2	2	2	6				724	374;2261;3676;5350;5889
A0A287BN15;A0A287AEL2;A0A287BF12;A0A287AHM5;A0A287BM82;A0A287BCS1;A0A287AK58;A0A287BSX6;A0A287AXN9;F1S0J8;F1RXG2;A0A287AUV4;A0A287B161;A0A286ZXJ0;F1RXG4;F1RXF9	A0A287BN15;A0A287AEL2;A0A287BF12;A0A287AHM5;A0A287BM82;A0A287BCS1;A0A287AK58;A0A287BSX6;A0A287AXN9;F1S0J8	5;5;4;4;4;4;4;4;4;3;2;1;1;1;1;1	2;2;1;2;2;2;2;2;2;2;0;1;1;1;1;0	1;1;1;1;1;1;1;1;1;1;0;0;0;0;0;0	tr|A0A287BN15|A0A287BN15_PIG IF rod domain-containing protein OS=Sus scrofa OX=9823 GN=KRT14 PE=1 SV=1;tr|A0A287AEL2|A0A287AEL2_PIG IF rod domain-containing protein OS=Sus scrofa OX=9823 GN=KRT14 PE=1 SV=1;tr|A0A287BF12|A0A287BF12_PIG IF rod domain-contain	16	5	2	1	5	5	4	2	2	2	1	1	1	9.4	4.1	2.1	47.067	437	437;514;423;452;496;502;502;503;503;404;463;252;255;295;430;452	0	4.5441	9.4	9.4	7.8	62844000	20309000	20641000	21894000	1848300	597340	607070	643930	20823000	20251000	28071000	2	2	3	7				198	2973;3003;3087;5479;5697
A0A287BPP0;A0A287BMT4;A0A075B7I2;A0A075B7I3;A0A287A556;A0A287BLH9	A0A287BPP0;A0A287BMT4;A0A075B7I2;A0A075B7I3;A0A287A556;A0A287BLH9	1;1;1;1;1;1	1;1;1;1;1;1	1;1;1;1;1;1	tr|A0A287BPP0|A0A287BPP0_PIG Ig-like domain-containing protein OS=Sus scrofa OX=9823 PE=4 SV=1;tr|A0A287BMT4|A0A287BMT4_PIG Ig-like domain-containing protein OS=Sus scrofa OX=9823 PE=4 SV=1;tr|A0A075B7I2|A0A075B7I2_PIG Ig-like domain-containing protein OS=	6	1	1	1	1	1	1	1	1	1	1	1	1	9.8	9.8	9.8	13.308	123	123;126;140;146;152;221	0	4.5016	9.8	9.8	9.8	35279000	13583000	14262000	7434200	7055900	2716600	2852500	1486800	0	0	9620700	1	1	1	3				1	379
F1SUE2	F1SUE2	3	3	3	tr|F1SUE2|F1SUE2_PIG Osteomodulin OS=Sus scrofa OX=9823 GN=OMD PE=1 SV=1	1	3	3	3	2	3	1	2	3	1	2	3	1	6.4	6.4	6.4	49.307	422	422	0	4.5007	4.7	6.4	2.4	124880000	42069000	60054000	22757000	6937800	2337200	3336300	1264300	45968000	55753000	0	2	3	1	6				562	2600;3321;4077
M3TYR7	M3TYR7	1	1	1	tr|M3TYR7|M3TYR7_PIG Nicotinate phosphoribosyltransferase OS=Sus scrofa OX=9823 GN=NAPRT1 PE=2 SV=1	1	1	1	1	1	0	1	1	0	1	1	0	1	2.6	2.6	2.6	57.877	538	538	0	4.492	2.6	0	2.6	9572400	5377400	0	4195100	330080	185430	0	144660	0	0	5428900	1	0	1	2				650	3059
A0A287A9T4;F1RQU2;A0A286ZR68	A0A287A9T4;F1RQU2;A0A286ZR68	7;7;7	2;2;2	2;2;2	tr|A0A287A9T4|A0A287A9T4_PIG HATPase_c domain-containing protein OS=Sus scrofa OX=9823 GN=HSP90AB1 PE=1 SV=1;tr|F1RQU2|F1RQU2_PIG HATPase_c domain-containing protein OS=Sus scrofa OX=9823 GN=HSP90AB1 PE=1 SV=1;tr|A0A286ZR68|A0A286ZR68_PIG Heat shock protei	3	7	2	2	6	5	4	2	1	1	2	1	1	12.1	3.9	3.9	81.42	709	709;724;728	0	4.4752	10.3	8.2	6.8	27496000	11000000	9630100	6865900	561140	224490	196530	140120	11000000	0	0	2	2	2	6				72	85;1123;2215;3903;4639;5043;5959
A0A286ZIH7;F2Z5D2;A0A287BIL7;F1SSP6;A0A287B7I5;A0A287B7W6;A0A287ALR6	A0A286ZIH7;F2Z5D2;A0A287BIL7;F1SSP6;A0A287B7I5;A0A287B7W6;A0A287ALR6	2;2;1;1;1;1;1	2;2;1;1;1;1;1	2;2;1;1;1;1;1	tr|A0A286ZIH7|A0A286ZIH7_PIG Uncharacterized protein OS=Sus scrofa OX=9823 GN=ACTR3 PE=1 SV=1;tr|F2Z5D2|F2Z5D2_PIG Actin-related protein 3 isoform 1 OS=Sus scrofa OX=9823 GN=ACTR3 PE=1 SV=1;tr|A0A287BIL7|A0A287BIL7_PIG Uncharacterized protein OS=Sus scrofa	7	2	2	2	2	2	1	2	2	1	2	2	1	6.3	6.3	6.3	42.003	367	367;418;365;418;430;431;450	0	4.4597	6.3	6.3	3	23830000	8500800	11123000	4205700	1134700	404800	529680	200270	8447600	11102000	0	2	2	1	5				16	797;3835
F1S571	F1S571	2	2	2	tr|F1S571|F1S571_PIG Uncharacterized protein OS=Sus scrofa OX=9823 GN=COL11A1 PE=4 SV=3	1	2	2	2	2	1	1	2	1	1	2	1	1	1.9	1.9	1.9	147.17	1444	1444	0	4.44	1.9	1	1	19621000	10351000	5028600	4241700	215620	113750	55259	46612	10351000	0	0	3	3	2	8				476	218;235
P23687;A0A287AZX9;F1RYQ0	P23687;A0A287AZX9;F1RYQ0	2;2;2	2;2;2	2;2;2	sp|P23687|PPCE_PIG Prolyl endopeptidase OS=Sus scrofa OX=9823 GN=PREP PE=1 SV=1;tr|A0A287AZX9|A0A287AZX9_PIG Prolyl endopeptidase OS=Sus scrofa OX=9823 GN=PREP PE=1 SV=1;tr|F1RYQ0|F1RYQ0_PIG Prolyl endopeptidase OS=Sus scrofa OX=9823 GN=PREP PE=1 SV=3	3	2	2	2	1	0	1	1	0	1	1	0	1	4.4	4.4	4.4	80.769	710	710;731;746	0	4.4171	2	0	2.4	14002000	3974700	0	10028000	264200	74994	0	189200	0	0	12977000	0	0	1	1				274	5345;5430
F1RMB9	F1RMB9	1	1	1	tr|F1RMB9|F1RMB9_PIG Nudix hydrolase domain-containing protein OS=Sus scrofa OX=9823 GN=NUDT18 PE=3 SV=2	1	1	1	1	1	1	0	1	1	0	1	1	0	5	5	5	35.661	322	322	0	4.414	5	5	0	5211300	2950100	2261200	0	236880	134090	102780	0	0	2246100	0	1	0	0	1				413	367
I3LF44	I3LF44	2	2	2	tr|I3LF44|I3LF44_PIG Serine/threonine-protein phosphatase CPPED1 OS=Sus scrofa OX=9823 GN=CPPED1 PE=1 SV=1	1	2	2	2	1	1	1	1	1	1	1	1	1	7	7	7	35.38	313	313	0	4.4023	3.5	3.5	3.5	25588000	20552000	0	5035900	1599300	1284500	0	314740	0	0	6517000	1	1	1	3				603	3494;4388
A0A287AUW4;A0A286ZNR9	A0A287AUW4;A0A286ZNR9	3;3	3;3	3;3	tr|A0A287AUW4|A0A287AUW4_PIG PC4 domain-containing protein OS=Sus scrofa OX=9823 GN=SUB1 PE=4 SV=1;tr|A0A286ZNR9|A0A286ZNR9_PIG PC4 domain-containing protein OS=Sus scrofa OX=9823 GN=LOC100512195 PE=4 SV=1	2	3	3	3	2	2	2	2	2	2	2	2	2	26	26	26	14.395	127	127;146	0	4.3165	15.7	18.9	15.7	47934000	13059000	20212000	14663000	4357600	1187200	1837400	1333000	13508000	0	18527000	2	2	3	7				56	691;1380;1982
F2Z5E6;A0A287AEM2;A0A287AKC0	F2Z5E6;A0A287AEM2;A0A287AKC0	2;2;2	2;2;2	2;2;2	tr|F2Z5E6|F2Z5E6_PIG 40S ribosomal protein S5 OS=Sus scrofa OX=9823 GN=RPS5 PE=1 SV=1;tr|A0A287AEM2|A0A287AEM2_PIG 40S ribosomal protein S5 OS=Sus scrofa OX=9823 GN=RPS5 PE=1 SV=1;tr|A0A287AKC0|A0A287AKC0_PIG 40S ribosomal protein S5 OS=Sus scrofa OX=9823	3	2	2	2	1	2	0	1	2	0	1	2	0	15.7	15.7	15.7	22.876	204	204;229;240	0	4.3147	7.4	15.7	0	46409000	17724000	28685000	0	3093900	1181600	1912300	0	0	28493000	0	1	3	0	4				199	4911;4964
F1S596	F1S596	2	2	2	tr|F1S596|F1S596_PIG Glucosidase 2 subunit beta isoform 2 OS=Sus scrofa OX=9823 GN=PRKCSH PE=1 SV=1	1	2	2	2	2	2	2	2	2	2	2	2	2	3.9	3.9	3.9	60.549	537	537	0	4.3079	3.9	3.9	3.9	34967000	11818000	14016000	9132500	1295100	437700	519130	338240	11474000	13731000	12354000	3	3	3	9				477	1431;4596
Q8MJ49;A0A2C9F365	Q8MJ49;A0A2C9F365	2;2	2;2	2;2	sp|Q8MJ49|OSTF1_PIG Osteoclast-stimulating factor 1 OS=Sus scrofa OX=9823 GN=OSTF1 PE=2 SV=1;tr|A0A2C9F365|A0A2C9F365_PIG Osteoclast-stimulating factor 1 OS=Sus scrofa OX=9823 GN=OSTF1 PE=1 SV=1	2	2	2	2	1	2	1	1	2	1	1	2	1	17.3	17.3	17.3	23.739	214	214;234	0	4.2821	5.6	17.3	5.6	17835000	4083400	11457000	2294700	1273900	291670	818350	163900	0	11380000	0	1	2	1	4				357	2229;4946
A0A286ZRV9	A0A286ZRV9	3	1	1	tr|A0A286ZRV9|A0A286ZRV9_PIG Ig-like domain-containing protein OS=Sus scrofa OX=9823 PE=1 SV=1	1	3	1	1	3	3	3	1	1	1	1	1	1	18.2	7.8	7.8	20.793	192	192	0	4.2628	18.2	18.2	18.2	731470000	267760000	257650000	206060000	91434000	33471000	32207000	25757000	281510000	243320000	265520000	3	4	3	10				80	372;1687;5286
P16960	P16960	2	2	2	sp|P16960|RYR1_PIG Ryanodine receptor 1 OS=Sus scrofa OX=9823 GN=RYR1 PE=2 SV=2	1	2	2	2	2	1	2	2	1	2	2	1	2	0.6	0.6	0.6	565.33	5035	5035	0	4.2308	0.6	0.3	0.6	1210700000	434300000	353660000	422690000	4008800	1438100	1171100	1399600	446130000	364520000	521950000	3	4	5	12				675	106;5008
A0A287B3S0	A0A287B3S0	1	1	1	tr|A0A287B3S0|A0A287B3S0_PIG Ig-like domain-containing protein OS=Sus scrofa OX=9823 PE=4 SV=1	1	1	1	1	1	1	1	1	1	1	1	1	1	17.5	17.5	17.5	11.064	103	103	0	4.2239	17.5	17.5	17.5	29760000	10108000	10402000	9250000	4251400	1443900	1486100	1321400	0	0	11971000	1	1	1	3				285	390
F1SJ93	F1SJ93	1	1	1	tr|F1SJ93|F1SJ93_PIG Uncharacterized protein OS=Sus scrofa OX=9823 GN=RCN2 PE=1 SV=3	1	1	1	1	1	1	1	1	1	1	1	1	1	4.8	4.8	4.8	36.248	313	313	0	4.2114	4.8	4.8	4.8	21991000	8164100	8847100	4979600	1570800	583150	631940	355690	0	0	6444200	1	1	1	3				524	1078
A0A075B7I5	A0A075B7I5	2	1	1	tr|A0A075B7I5|A0A075B7I5_PIG Ig-like domain-containing protein OS=Sus scrofa OX=9823 PE=1 SV=2	1	2	1	1	2	2	2	1	1	1	1	1	1	17.7	9.7	9.7	11.866	113	113	0	4.1978	17.7	17.7	17.7	99343000	14154000	42459000	42729000	19869000	2830900	8491800	8545900	0	40793000	56679000	1	2	3	6				2	24;1685
A0A286ZP69;F1SPG0	A0A286ZP69;F1SPG0	2;1	2;1	2;1	tr|A0A286ZP69|A0A286ZP69_PIG Ras-related protein Rab-7a isoform X1 OS=Sus scrofa OX=9823 GN=RAB7A PE=1 SV=1;tr|F1SPG0|F1SPG0_PIG Uncharacterized protein OS=Sus scrofa OX=9823 GN=RAB7A PE=1 SV=3	2	2	2	2	1	1	0	1	1	0	1	1	0	12.1	12.1	12.1	23.54	207	207;195	0	4.1975	6.8	5.3	0	13273000	8697800	4574800	0	737370	483210	254160	0	0	4544200	0	1	1	0	2				60	1073;5440
A0A287AXC8	A0A287AXC8	4	1	1	tr|A0A287AXC8|A0A287AXC8_PIG Ig-like domain-containing protein OS=Sus scrofa OX=9823 PE=4 SV=1	1	4	1	1	3	3	4	1	1	1	1	1	1	33.3	12.5	12.5	12.938	120	120	0	4.1784	27.5	27.5	33.3	358140000	124390000	144260000	89488000	39793000	13821000	16029000	9943200	114580000	159310000	109600000	4	4	5	13				264	694;1252;2115;3531
A0A287AX82	A0A287AX82	2	1	1	tr|A0A287AX82|A0A287AX82_PIG Ig-like domain-containing protein OS=Sus scrofa OX=9823 PE=4 SV=1	1	2	1	1	2	2	2	1	1	1	1	1	1	23.1	12.2	12.2	15.707	147	147	0	4.1782	23.1	23.1	23.1	19855000	7580100	6466400	5808800	3971000	1516000	1293300	1161800	0	0	7517200	1	2	1	4				262	388;3267
I3LID8;F1S4N8	I3LID8;F1S4N8	2;2	2;2	2;2	tr|I3LID8|I3LID8_PIG Uncharacterized protein OS=Sus scrofa OX=9823 GN=VIT PE=4 SV=2;tr|F1S4N8|F1S4N8_PIG Vitrin isoform 6 OS=Sus scrofa OX=9823 GN=VIT PE=4 SV=3	2	2	2	2	0	2	0	0	2	0	0	2	0	3.5	3.5	3.5	68.55	627	627;653	0	4.172	0	3.5	0	15887000	0	15887000	0	397180	0	397180	0	0	15781000	0	0	2	0	2				474	4281;5367
F1SK65;A0A287AII8	F1SK65;A0A287AII8	3;3	3;3	2;2	tr|F1SK65|F1SK65_PIG Aamy domain-containing protein OS=Sus scrofa OX=9823 GN=GBE1 PE=1 SV=3;tr|A0A287AII8|A0A287AII8_PIG 1,4-alpha-glucan-branching enzyme OS=Sus scrofa OX=9823 GN=GBE1 PE=1 SV=1	2	3	3	2	1	1	2	1	1	2	1	1	2	9.1	9.1	4.9	79.363	689	689;702	0	4.1462	2.5	2.5	4.9	20689000	4341000	7104900	9242800	492590	103360	169160	220070	0	0	11961000	1	2	2	5				216	36;1653;3257
A0A286ZSJ7	A0A286ZSJ7	1	1	1	tr|A0A286ZSJ7|A0A286ZSJ7_PIG Complement C1q subcomponent subunit C OS=Sus scrofa OX=9823 GN=C1QC PE=1 SV=1	1	1	1	1	1	1	1	1	1	1	1	1	1	7.3	7.3	7.3	26.023	245	245	0	4.1434	7.3	7.3	7.3	24563000	9958800	9059600	5544700	1889500	766070	696890	426520	0	0	7175500	1	1	1	3				84	1651
K7GNZ3	K7GNZ3	2	2	2	tr|K7GNZ3|K7GNZ3_PIG Nascent polypeptide-associated complex subunit alpha isoform b OS=Sus scrofa OX=9823 GN=NACA PE=1 SV=1	1	2	2	2	0	2	1	0	2	1	0	2	1	12.6	12.6	12.6	23.384	215	215	0	4.1225	0	12.6	6.5	14405000	0	8245600	6159700	2057900	0	1177900	879960	0	8190400	0	0	2	1	3				642	3831;4665
A0A140TAK8	A0A140TAK8	12	1	1	tr|A0A140TAK8|A0A140TAK8_PIG Beta-2-glycoprotein 1 OS=Sus scrofa OX=9823 GN=APOH PE=1 SV=2	1	12	1	1	11	11	10	1	1	1	1	1	1	54.7	4.5	4.5	31.947	287	287	0	4.1049	54.7	51.6	48.8	55276000	23793000	15953000	15529000	2909300	1252300	839640	817340	0	0	20097000	3	2	2	7				6	431;433;577;593;621;1201;1591;2848;4262;4757;4873;4878
K7GQ95	K7GQ95	3	3	3	tr|K7GQ95|K7GQ95_PIG Protein S100 OS=Sus scrofa OX=9823 GN=S100A2 PE=1 SV=1	1	3	3	3	2	3	2	2	3	2	2	3	2	17.5	17.5	17.5	10.96	97	97	0	4.08	17.5	17.5	17.5	64432000	19898000	25924000	18610000	12886000	3979600	5184900	3722000	21350000	22237000	26145000	4	4	3	11				645	1302;1303;1304
Q3YLA6;A0A287BMV2	Q3YLA6;A0A287BMV2	2;2	2;2	2;2	sp|Q3YLA6|SRSF1_PIG Serine/arginine-rich splicing factor 1 OS=Sus scrofa OX=9823 GN=SRSF1 PE=2 SV=3;tr|A0A287BMV2|A0A287BMV2_PIG Serine/arginine-rich-splicing factor 1 OS=Sus scrofa OX=9823 GN=SRSF1 PE=1 SV=1	2	2	2	2	1	1	1	1	1	1	1	1	1	8.9	8.9	8.9	27.744	248	248;253	0	4.0512	4	4	4.8	16043000	5335200	4711500	5996600	763970	254060	224360	285550	0	0	7760300	1	1	1	3				340	756;1070
F1S179	F1S179	1	1	1	tr|F1S179|F1S179_PIG Rhodanese domain-containing protein OS=Sus scrofa OX=9823 GN=TSTD1 PE=1 SV=3	1	1	1	1	1	1	1	1	1	1	1	1	1	10.2	10.2	10.2	14.953	137	137	0	4.0362	10.2	10.2	10.2	14079000	6007700	3816700	4254700	1407900	600770	381670	425470	0	0	5506000	2	1	1	4				461	2029
F1RWT2;K7GQS5;F1RK02;A0A287ANV7	F1RWT2;K7GQS5;F1RK02;A0A287ANV7	2;2;1;1	2;2;1;1	2;2;1;1	tr|F1RWT2|F1RWT2_PIG Uncharacterized protein OS=Sus scrofa OX=9823 GN=PLS3 PE=1 SV=3;tr|K7GQS5|K7GQS5_PIG Uncharacterized protein OS=Sus scrofa OX=9823 GN=PLS3 PE=1 SV=2;tr|F1RK02|F1RK02_PIG Uncharacterized protein OS=Sus scrofa OX=9823 GN=LCP1 PE=1 SV=3;t	4	2	2	2	1	2	1	1	2	1	1	2	1	5.1	5.1	5.1	63.85	570	570;579;627;636	0	4.026	2.8	5.1	2.3	18200000	4215500	7706200	6278600	466670	108090	197590	160990	0	7654600	0	2	1	1	4				442	2418;3672
K7GNF5	K7GNF5	1	1	1	tr|K7GNF5|K7GNF5_PIG Syndecan OS=Sus scrofa OX=9823 GN=SDC1 PE=1 SV=2	1	1	1	1	1	1	1	1	1	1	1	1	1	4.9	4.9	4.9	32.168	309	309	0	4.0246	4.9	4.9	4.9	175150000	58688000	73117000	43339000	19461000	6520900	8124200	4815500	55764000	75553000	0	6	6	4	16				640	460
F6Q9P4;A0A287BCZ5;A0A286ZVM3;A0A287AR47;A0A286ZMV9;A0A287BJF1	F6Q9P4;A0A287BCZ5;A0A286ZVM3;A0A287AR47;A0A286ZMV9;A0A287BJF1	2;2;2;2;2;2	2;2;2;2;2;2	2;2;2;2;2;2	tr|F6Q9P4|F6Q9P4_PIG Uncharacterized protein OS=Sus scrofa OX=9823 GN=MYL1 PE=1 SV=1;tr|A0A287BCZ5|A0A287BCZ5_PIG Uncharacterized protein OS=Sus scrofa OX=9823 GN=MYL1 PE=1 SV=1;tr|A0A286ZVM3|A0A286ZVM3_PIG Uncharacterized protein OS=Sus scrofa OX=9823 GN=	6	2	2	2	2	2	2	2	2	2	2	2	2	12.6	12.6	12.6	16.759	151	151;187;191;192;201;316	0	4.0062	12.6	12.6	12.6	16983000	5382100	7165800	4435100	1415300	448510	597150	369600	5525800	6784200	5929600	2	2	2	6				47	1067;2762
A0A286ZY90	A0A286ZY90	2	2	2	tr|A0A286ZY90|A0A286ZY90_PIG Olfactomedin-like domain-containing protein OS=Sus scrofa OX=9823 GN=OLFML1 PE=1 SV=1	1	2	2	2	0	1	1	0	1	1	0	1	1	8.3	8.3	8.3	24.708	217	217	0	4.0035	0	4.1	4.1	4780000	0	0	4780000	239000	0	0	239000	0	0	6185900	0	1	1	2				119	1210;4412
F2Z554;A0A287AY38	F2Z554;A0A287AY38	2;1	2;1	2;1	tr|F2Z554|F2Z554_PIG 60S ribosomal protein L30 OS=Sus scrofa OX=9823 GN=RPL30 PE=1 SV=1;tr|A0A287AY38|A0A287AY38_PIG Ribosomal_L7Ae domain-containing protein OS=Sus scrofa OX=9823 PE=4 SV=1	2	2	2	2	0	2	1	0	2	1	0	2	1	24.3	24.3	24.3	12.784	115	115;69	0	3.9855	0	24.3	13.9	11998000	0	8931800	3066000	1333100	0	992420	340670	0	8872000	0	0	2	1	3				569	3539;5234
A0A287AP95;A0A287AL51;A0A287A2N7	A0A287AP95;A0A287AL51;A0A287A2N7	2;1;1	1;0;0	0;0;0	tr|A0A287AP95|A0A287AP95_PIG Ig-like domain-containing protein OS=Sus scrofa OX=9823 PE=4 SV=1;tr|A0A287AL51|A0A287AL51_PIG Ig-like domain-containing protein OS=Sus scrofa OX=9823 PE=4 SV=1;tr|A0A287A2N7|A0A287A2N7_PIG Ig-like domain-containing protein OS=	3	2	1	0	2	2	2	1	1	1	0	0	0	26.1	16.2	0	11.761	111	111;121;121	0	3.9792	26.1	26.1	26.1	27369000	10563000	9251000	7555200	5473900	2112600	1850200	1511000	0	0	9777300	1	1	1	3				239	391;396
F1S605	F1S605	3	2	2	tr|F1S605|F1S605_PIG Glutathione S-transferase OS=Sus scrofa OX=9823 GN=GSTM3 PE=1 SV=2	1	3	2	2	3	2	2	2	1	1	2	1	1	13.3	9.3	9.3	26.933	225	225	0	3.9378	13.3	9.3	9.3	19477000	11771000	4723900	2982300	846820	511760	205390	129660	11771000	0	0	2	1	1	4				479	2374;3514;5262
F1S0L5	F1S0L5	1	1	1	tr|F1S0L5|F1S0L5_PIG Syndecan OS=Sus scrofa OX=9823 GN=SDC2 PE=1 SV=3	1	1	1	1	1	1	0	1	1	0	1	1	0	7.4	7.4	7.4	22.356	202	202	0	3.9377	7.4	7.4	0	34786000	14455000	20331000	0	2898800	1204600	1694200	0	0	20195000	0	1	1	0	2				460	2944
P61958;A0A287AD21	P61958;A0A287AD21	2;2	2;2	2;2	sp|P61958|SUMO2_PIG Small ubiquitin-related modifier 2 OS=Sus scrofa OX=9823 GN=SUMO2 PE=3 SV=1;tr|A0A287AD21|A0A287AD21_PIG Small ubiquitin-related modifier OS=Sus scrofa OX=9823 GN=SUMO3 PE=3 SV=1	2	2	2	2	2	1	1	2	1	1	2	1	1	18.9	18.9	18.9	10.871	95	95;104	0	3.9304	18.9	12.6	12.6	119610000	41972000	45850000	31791000	19935000	6995300	7641700	5298400	41972000	0	0	2	1	1	4				191	4136;5195
F1RNX2	F1RNX2	3	3	3	tr|F1RNX2|F1RNX2_PIG Programmed cell death protein 5 OS=Sus scrofa OX=9823 GN=PDCD5 PE=1 SV=1	1	3	3	3	2	2	1	2	2	1	2	2	1	28	28	28	14.227	125	125	0	3.9175	20	18.4	9.6	28817000	7165300	8977100	12674000	2619700	651390	816100	1152200	0	8917100	0	2	0	1	3				418	100;3949;5633
F1SJQ6;A1XQU3;A0A286ZW72	F1SJQ6;A1XQU3;A0A286ZW72	1;1;1	1;1;1	1;1;1	tr|F1SJQ6|F1SJQ6_PIG 60S ribosomal protein L14 OS=Sus scrofa OX=9823 GN=RPL14 PE=4 SV=2;sp|A1XQU3|RL14_PIG 60S ribosomal protein L14 OS=Sus scrofa OX=9823 GN=RPL14 PE=1 SV=1;tr|A0A286ZW72|A0A286ZW72_PIG 60S ribosomal protein L14 OS=Sus scrofa OX=9823 GN=RP	3	1	1	1	1	1	1	1	1	1	1	1	1	6.3	6.3	6.3	21.107	191	191;213;213	0	3.8684	6.3	6.3	6.3	11453000	4092200	4682500	2677800	715790	255760	292660	167360	0	0	3465400	1	1	1	3				105	3522
Q9TT35;F1RXM6	Q9TT35;F1RXM6	2;2	2;2	2;2	sp|Q9TT35|THBG_PIG Thyroxine-binding globulin OS=Sus scrofa OX=9823 GN=SERPINA7 PE=2 SV=2;tr|F1RXM6|F1RXM6_PIG Thyroxine-binding globulin OS=Sus scrofa OX=9823 GN=SERPINA7 PE=3 SV=2	2	2	2	2	1	2	1	1	2	1	1	2	1	6.6	6.6	6.6	46.214	412	412;412	0	3.8558	3.6	6.6	3.6	18307000	5435700	7218200	5653400	832150	247080	328100	256970	0	0	7316100	1	2	1	4				451	2155;2759
A0A287BHY5	A0A287BHY5	3	2	2	tr|A0A287BHY5|A0A287BHY5_PIG IF rod domain-containing protein OS=Sus scrofa OX=9823 GN=KRT2 PE=1 SV=1	1	3	2	2	1	0	2	0	0	2	0	0	2	5.3	3.9	3.9	65.663	639	639	0	3.8422	1.4	0	3.9	14523000	0	0	14523000	322730	0	0	322730	0	0	18794000	0	0	2	2				329	1046;1912;4835
F1RKM0	F1RKM0	2	2	2	tr|F1RKM0|F1RKM0_PIG Lamin-B1 isoform 1 OS=Sus scrofa OX=9823 GN=LMNB1 PE=1 SV=2	1	2	2	2	1	1	0	1	1	0	1	1	0	3.9	3.9	3.9	66.485	586	586	0	3.8405	2.2	1.7	0	5746400	2930600	2815800	0	124920	63709	61212	0	2930600	0	0	1	1	0	2				408	2465;2674
A0A287A6V9	A0A287A6V9	3	3	3	tr|A0A287A6V9|A0A287A6V9_PIG Carboxymethylenebutenolidase homolog OS=Sus scrofa OX=9823 GN=CMBL PE=1 SV=1	1	3	3	3	2	3	1	2	3	1	2	3	1	13.9	13.9	13.9	28.153	245	245	0	3.8034	9.8	13.9	6.5	23974000	9669600	10632000	3672400	1410200	568800	625410	216030	10970000	9260700	0	2	3	1	6				167	177;2473;3857
A0A287AEB1	A0A287AEB1	1	1	1	tr|A0A287AEB1|A0A287AEB1_PIG Ig-like domain-containing protein OS=Sus scrofa OX=9823 PE=4 SV=1	1	1	1	1	1	1	1	1	1	1	1	1	1	15.1	15.1	15.1	11.458	106	106	0	3.8019	15.1	15.1	15.1	35951000	13133000	14033000	8784700	11984000	4377700	4677600	2928200	0	0	11368000	1	3	1	5				196	3275
A0A286ZSI1	A0A286ZSI1	2	2	2	tr|A0A286ZSI1|A0A286ZSI1_PIG Uncharacterized protein OS=Sus scrofa OX=9823 PE=1 SV=1	1	2	2	2	1	2	1	1	2	1	1	2	1	25.5	25.5	25.5	12.445	106	106	0	3.7912	14.2	25.5	14.2	30286000	14523000	9022000	6740400	7571400	3630800	2255500	1685100	14523000	0	0	2	2	1	5				83	1481;3502
P02587;A1XQV5	P02587;A1XQV5	2;2	1;1	1;1	sp|P02587|TNNC2_PIG Troponin C, skeletal muscle OS=Sus scrofa OX=9823 GN=TNNC2 PE=1 SV=2;tr|A1XQV5|A1XQV5_PIG Fast skeletal muscle troponin C OS=Sus scrofa OX=9823 GN=TNNC2 PE=1 SV=2	2	2	1	1	1	2	1	0	1	0	0	1	0	11.9	7.5	7.5	18.025	159	159;160	0	3.7857	4.4	11.9	4.4	8974000	0	8974000	0	747830	0	747830	0	0	8913900	0	0	1	0	1				362	1275;4824
A0A286ZY10;I3L677	A0A286ZY10;I3L677	2;2	2;2	2;2	tr|A0A286ZY10|A0A286ZY10_PIG Glucose-6-phosphate 1-dehydrogenase OS=Sus scrofa OX=9823 GN=G6PD PE=1 SV=1;tr|I3L677|I3L677_PIG Glucose-6-phosphate 1-dehydrogenase OS=Sus scrofa OX=9823 GN=G6PD PE=1 SV=2	2	2	2	2	1	2	0	1	2	0	1	2	0	4.3	4.3	4.3	59.237	515	515;555	0	3.7758	1.9	4.3	0	10713000	2806300	7907100	0	261300	68445	192860	0	0	7854200	0	1	3	0	4				116	987;1336
F2Z5K3;A0A287APX6	F2Z5K3;A0A287APX6	1;1	1;1	1;1	tr|F2Z5K3|F2Z5K3_PIG Uncharacterized protein OS=Sus scrofa OX=9823 GN=RAP1A PE=1 SV=3;tr|A0A287APX6|A0A287APX6_PIG Ras-related protein Rap-1b isoform 1 OS=Sus scrofa OX=9823 GN=RAP1B PE=1 SV=1	2	1	1	1	1	1	1	1	1	1	1	1	1	6.5	6.5	6.5	20.987	184	184;184	0	3.7742	6.5	6.5	6.5	12466000	4445100	3770700	4250400	890450	317510	269340	303600	0	0	5500500	1	1	1	3				242	2649
K9J4R8	K9J4R8	2	2	2	tr|K9J4R8|K9J4R8_PIG Protein S100-A13 OS=Sus scrofa OX=9823 GN=S100A13 PE=1 SV=1	1	2	2	2	0	0	2	0	0	2	0	0	2	23.5	23.5	23.5	11.213	98	98	0	3.7491	0	0	23.5	1983700	0	0	1983700	247960	0	0	247960	0	0	2567100	0	0	2	2				649	1325;4595
F1RYW2	F1RYW2	2	2	2	tr|F1RYW2|F1RYW2_PIG Uncharacterized protein OS=Sus scrofa OX=9823 GN=CALML5 PE=4 SV=1	1	2	2	2	1	2	1	1	2	1	1	2	1	16.1	16.1	16.1	16.647	149	149	0	3.7301	10.7	16.1	10.7	13149000	3654500	6717000	2777900	1011500	281120	516690	213680	0	6672000	0	1	2	1	4				453	124;5566
A0A286ZIL9;I3LH70;A0A287BQN5;A0A287BBE3	A0A286ZIL9;I3LH70;A0A287BQN5;A0A287BBE3	2;2;2;1	2;2;2;1	2;2;2;1	tr|A0A286ZIL9|A0A286ZIL9_PIG LAM_G_DOMAIN domain-containing protein OS=Sus scrofa OX=9823 GN=COL18A1 PE=1 SV=1;tr|I3LH70|I3LH70_PIG LAM_G_DOMAIN domain-containing protein OS=Sus scrofa OX=9823 GN=COL18A1 PE=1 SV=2;tr|A0A287BQN5|A0A287BQN5_PIG LAM_G_DOMAIN	4	2	2	2	0	2	1	0	2	1	0	2	1	1.7	1.7	1.7	129.88	1284	1284;1320;1558;1396	0	3.7223	0	1.7	1	25446000	0	16988000	8457700	330460	0	220620	109840	0	16874000	0	0	3	1	4				17	3392;4862
M3V815;I3L693	M3V815;I3L693	3;2	1;1	1;1	tr|M3V815|M3V815_PIG Heterogeneous nuclear ribonucleoprotein R isoform X2 OS=Sus scrofa OX=9823 GN=HNRNPR PE=1 SV=1;tr|I3L693|I3L693_PIG Uncharacterized protein OS=Sus scrofa OX=9823 GN=HNRNPR PE=1 SV=2	2	3	1	1	2	1	0	1	0	0	1	0	0	5.2	2.1	2.1	70.929	633	633;535	0	3.6983	3.8	1.4	0	9469500	9469500	0	0	210430	210430	0	0	9469500	0	0	1	0	0	1				651	1891;3842;4390
B5APU9;A0A286ZPY9	B5APU9;A0A286ZPY9	3;2	3;2	3;2	tr|B5APU9|B5APU9_PIG Actin-related protein 2/3 complex subunit 4 OS=Sus scrofa OX=9823 GN=ARPC4 PE=1 SV=1;tr|A0A286ZPY9|A0A286ZPY9_PIG Actin-related protein 2/3 complex subunit 4 OS=Sus scrofa OX=9823 GN=ARPC4 PE=1 SV=1	2	3	3	3	1	2	2	1	2	2	1	2	2	18.5	18.5	18.5	19.667	168	168;181	0	3.6838	6.5	13.7	11.3	20852000	5250100	10083000	5518500	1303300	328130	630220	344910	0	10016000	0	2	2	2	6				372	1289;2781;4863
A0A287BBS4;A0A287AGU2;P80021;F1RPS8	A0A287BBS4;A0A287AGU2;P80021;F1RPS8	3;3;3;3	3;3;3;3	3;3;3;3	tr|A0A287BBS4|A0A287BBS4_PIG ATP synthase subunit alpha OS=Sus scrofa OX=9823 GN=ATP5F1A PE=1 SV=1;tr|A0A287AGU2|A0A287AGU2_PIG ATP synthase subunit alpha OS=Sus scrofa OX=9823 GN=ATP5F1A PE=1 SV=1;sp|P80021|ATPA_PIG ATP synthase subunit alpha, mitochondri	4	3	3	3	0	3	0	0	3	0	0	3	0	9.1	9.1	9.1	59.355	549	549;550;553;570	0	3.6295	0	9.1	0	15838000	0	15838000	0	406120	0	406120	0	0	15733000	0	0	2	0	2				205	1441;2586;4956
A0A287ATE3;A0A075B7I6	A0A287ATE3;A0A075B7I6	4;4	1;1	1;1	tr|A0A287ATE3|A0A287ATE3_PIG Ig-like domain-containing protein OS=Sus scrofa OX=9823 PE=4 SV=1;tr|A0A075B7I6|A0A075B7I6_PIG Ig-like domain-containing protein OS=Sus scrofa OX=9823 PE=4 SV=2	2	4	1	1	4	4	4	1	1	1	1	1	1	33.6	15.6	15.6	13.028	122	122;137	0	3.6176	33.6	33.6	33.6	663910000	209070000	290500000	164340000	132780000	41815000	58101000	32867000	0	294000000	207230000	3	2	3	8				3	938;2744;4037;6078
I3LFR7;A0A287B4U0	I3LFR7;A0A287B4U0	2;2	2;2	2;2	tr|I3LFR7|I3LFR7_PIG Dipeptidase OS=Sus scrofa OX=9823 GN=DPEP2 PE=3 SV=2;tr|A0A287B4U0|A0A287B4U0_PIG Dipeptidase OS=Sus scrofa OX=9823 GN=DPEP2 PE=3 SV=1	2	2	2	2	2	2	1	2	2	1	2	2	1	4.1	4.1	4.1	56.632	514	514;557	0	3.61	4.1	4.1	1.9	12260000	5003800	5873700	1382000	331340	135240	158750	37352	5046100	5792100	0	2	2	1	5				293	3504;3997
A0A287AAI1	A0A287AAI1	1	1	1	tr|A0A287AAI1|A0A287AAI1_PIG C-type lectin domain-containing protein OS=Sus scrofa OX=9823 GN=CLEC11A PE=1 SV=1	1	1	1	1	1	1	1	1	1	1	1	1	1	3.7	3.7	3.7	36.027	325	325	0	3.5944	3.7	3.7	3.7	16790000	8369400	8420700	0	730000	363890	366120	0	0	8364400	0	2	2	1	5				180	660
F6Q469	F6Q469	12	3	3	tr|F6Q469|F6Q469_PIG SERPIN domain-containing protein OS=Sus scrofa OX=9823 GN=SERPINA3-2 PE=1 SV=1	1	12	3	3	6	10	10	2	3	2	2	3	2	27.6	6.5	6.5	46.301	413	413	0	3.5934	12.8	23.7	19.1	119440000	36230000	48070000	35139000	4593800	1393500	1848800	1351500	36642000	45226000	47584000	2	2	3	7				580	292;793;1693;1750;2786;3148;3195;3284;3285;5582;5742;5823
Q04967	Q04967	12	1	1	sp|Q04967|HSP76_PIG Heat shock 70 kDa protein 6 OS=Sus scrofa OX=9823 GN=HSPA6 PE=1 SV=1	1	12	1	1	11	10	12	1	1	1	1	1	1	19.4	1.7	1.7	71.108	643	643	0	3.5898	18.2	17.9	19.4	658370000	203980000	252720000	201670000	15311000	4743800	5877100	4690000	0	0	260980000	1	1	1	3				705	355;402;886;1552;2546;2755;2756;3297;4243;4769;5130;5304
F2Z536	F2Z536	1	1	1	tr|F2Z536|F2Z536_PIG Dynein light chain OS=Sus scrofa OX=9823 GN=DYNLL2 PE=1 SV=1	1	1	1	1	1	1	1	1	1	1	1	1	1	24.7	24.7	24.7	10.35	89	89	0	3.5837	24.7	24.7	24.7	15369000	5827000	5800100	3742000	2561500	971160	966690	623660	0	0	4842500	1	1	1	3				568	3755
F2Z5J5	F2Z5J5	1	1	1	tr|F2Z5J5|F2Z5J5_PIG Enhancer of rudimentary homolog OS=Sus scrofa OX=9823 GN=ERH PE=1 SV=1	1	1	1	1	1	1	1	1	1	1	1	1	1	10.6	10.6	10.6	12.259	104	104	0	3.5447	10.6	10.6	10.6	15464000	5791800	5369300	4303300	2577400	965300	894880	717210	0	0	5568900	1	2	1	4				576	4544
F1SP18	F1SP18	3	3	3	tr|F1SP18|F1SP18_PIG AA_TRNA_LIGASE_II domain-containing protein OS=Sus scrofa OX=9823 GN=TARS PE=1 SV=3	1	3	3	3	2	2	1	2	2	1	2	2	1	4.5	4.5	4.5	76.963	664	664	0	3.5002	3	3	1.5	17598000	7453900	7714300	2429800	351960	149080	154290	48597	7449700	7667000	0	2	2	1	5				544	1429;2823;3789
K7GNH0;F1SIM3	K7GNH0;F1SIM3	2;2	2;2	2;2	tr|K7GNH0|K7GNH0_PIG Saposin B-type domain-containing protein OS=Sus scrofa OX=9823 GN=AOAH PE=1 SV=2;tr|F1SIM3|F1SIM3_PIG Saposin B-type domain-containing protein OS=Sus scrofa OX=9823 GN=AOAH PE=1 SV=2	2	2	2	2	1	2	0	1	2	0	1	2	0	5.3	5.3	5.3	60.253	526	526;555	0	3.4996	3.4	5.3	0	23448000	6969100	16479000	0	669940	199120	470820	0	0	16369000	0	1	2	0	3				521	118;1349
A0A287BL04	A0A287BL04	9	2	2	tr|A0A287BL04|A0A287BL04_PIG Glutathione S-transferase Mu 4 isoform 1 OS=Sus scrofa OX=9823 GN=LOC780435 PE=3 SV=1	1	9	2	2	6	8	6	1	2	1	1	2	1	39	8.7	8.7	25.692	218	218	0	3.4552	28.9	33.5	28.4	41474000	14280000	16347000	10847000	1728100	595000	681130	451940	0	16238000	0	1	2	3	6				335	1637;2703;3143;3278;3279;3514;3634;4357;5052
F1RVS9	F1RVS9	2	2	2	tr|F1RVS9|F1RVS9_PIG SCP domain-containing protein OS=Sus scrofa OX=9823 GN=PI16 PE=1 SV=2	1	2	2	2	2	1	1	2	1	1	2	1	1	5.2	5.2	5.2	49.179	460	460	0	3.4519	5.2	3	3	20877000	10114000	5946300	4817000	869870	421400	247760	200710	10114000	0	0	2	1	1	4				439	350;5800
P79263	P79263	40	1	1	sp|P79263|ITIH4_PIG Inter-alpha-trypsin inhibitor heavy chain H4 OS=Sus scrofa OX=9823 GN=ITIH4 PE=1 SV=1	1	40	1	1	34	36	32	1	1	0	1	1	0	51.2	1.4	1.4	102.14	921	921	0	3.4432	45	48.5	45.5	47441000	21771000	25669000	0	777720	356910	420810	0	0	25498000	0	3	2	0	5				697	166;314;380;918;963;964;1227;1284;1432;1503;1613;1690;1712;1870;2119;2120;2128;2299;2322;2587;2670;2686;2821;2945;3063;3301;3422;3498;3577;3578;3621;3775;3989;4672;4814;5191;5514;5679;5690;5963
F1RG45;A0A287ABP5	F1RG45;A0A287ABP5	3;2	3;2	3;2	tr|F1RG45|F1RG45_PIG Angiotensinogen preproprotein OS=Sus scrofa OX=9823 GN=AGT PE=1 SV=3;tr|A0A287ABP5|A0A287ABP5_PIG SERPIN domain-containing protein OS=Sus scrofa OX=9823 GN=AGT PE=1 SV=1	2	3	3	3	1	2	1	1	2	1	1	2	1	8.6	8.6	8.6	51.081	475	475;364	0	3.4278	2.5	6.1	2.1	17023000	6559800	7711800	2751400	654730	252300	296610	105820	0	7660200	0	1	2	1	4				392	1910;4936;5510
Q007T1	Q007T1	3	3	3	sp|Q007T1|CRBB1_PIG Beta-crystallin B1 OS=Sus scrofa OX=9823 GN=CRYBB1 PE=2 SV=1	1	3	3	3	1	2	1	1	2	1	1	2	1	13.7	13.7	13.7	27.912	249	249	0	3.4132	4.8	9.6	4	17818000	4018900	11587000	2211800	937770	211520	609840	116410	0	11509000	0	2	2	1	5				703	2240;3019;3565
A0A287AAH4;B8XH67	A0A287AAH4;B8XH67	2;2	2;2	2;2	tr|A0A287AAH4|A0A287AAH4_PIG Na(+)/H(+) exchange regulatory cofactor NHE-RF OS=Sus scrofa OX=9823 GN=SLC9A3R1 PE=1 SV=1;tr|B8XH67|B8XH67_PIG Na(+)/H(+) exchange regulatory cofactor NHE-RF OS=Sus scrofa OX=9823 GN=SLC9A3R1 PE=1 SV=1	2	2	2	2	1	2	2	1	2	2	1	2	2	5.7	5.7	5.7	36.283	335	335;365	0	3.3882	3.3	5.7	5.7	30227000	3386900	13795000	13045000	1162600	130270	530570	501750	0	14017000	13288000	1	2	3	6				179	3309;4526
A0A287BDV3	A0A287BDV3	4	1	1	tr|A0A287BDV3|A0A287BDV3_PIG Ig-like domain-containing protein OS=Sus scrofa OX=9823 PE=1 SV=1	1	4	1	1	4	4	4	1	1	1	1	1	1	39.1	11.7	11.7	13.945	128	128	0	3.3867	39.1	39.1	39.1	19076000	6272200	7438600	5365700	2725200	896020	1062700	766530	0	0	6943800	1	1	1	3				321	372;1687;4038;5287
F1SCF0;P50447;A0A287ALA1	F1SCF0;P50447;A0A287ALA1	2;2;1	2;2;1	2;2;1	tr|F1SCF0|F1SCF0_PIG Alpha-1-antitrypsin OS=Sus scrofa OX=9823 GN=SERPINA1 PE=3 SV=2;sp|P50447|A1AT_PIG Alpha-1-antitrypsin OS=Sus scrofa OX=9823 GN=SERPINA1 PE=2 SV=1;tr|A0A287ALA1|A0A287ALA1_PIG SERPIN domain-containing protein OS=Sus scrofa OX=9823 GN=L	3	2	2	2	1	1	1	1	1	1	1	1	1	5.5	5.5	5.5	46.951	420	420;421;367	0	3.3696	3.1	3.1	2.4	6405800	3413400	2992500	0	246380	131280	115090	0	0	2972400	0	1	1	1	3				504	3881;4612
F6Q8Z7;A0A286ZKR0;A0A286ZT22;A0A286ZJC3;I3LLD5;A6M928;A6M930	F6Q8Z7;A0A286ZKR0;A0A286ZT22;A0A286ZJC3;I3LLD5;A6M928;A6M930	1;1;1;1;1;1;1	1;1;1;1;1;1;1	1;1;1;1;1;1;1	tr|F6Q8Z7|F6Q8Z7_PIG Eukaryotic initiation factor 4A-II OS=Sus scrofa OX=9823 GN=EIF4A2 PE=1 SV=1;tr|A0A286ZKR0|A0A286ZKR0_PIG Uncharacterized protein OS=Sus scrofa OX=9823 GN=EIF4A2 PE=1 SV=1;tr|A0A286ZT22|A0A286ZT22_PIG Uncharacterized protein OS=Sus scr	7	1	1	1	1	1	0	1	1	0	1	1	0	4.2	4.2	4.2	36.224	312	312;329;353;362;390;406;407	0	3.3489	4.2	4.2	0	13648000	7339200	6309100	0	593410	319100	274310	0	0	6266900	0	1	1	0	2				24	3659
F2Z5T5;A0A287ADK8;P02550;A0A288CFV7;F1RK98;I3LDR2;A0A287ABY6;I3LPZ8	F2Z5T5;A0A287ADK8;P02550;A0A288CFV7;F1RK98;I3LDR2;A0A287ABY6	14;14;12;11;11;11;10;1	1;1;1;1;1;1;1;0	0;0;0;0;0;0;0;0	tr|F2Z5T5|F2Z5T5_PIG Tubulin alpha chain OS=Sus scrofa OX=9823 GN=TUBA1A PE=3 SV=2;tr|A0A287ADK8|A0A287ADK8_PIG Tubulin alpha chain OS=Sus scrofa OX=9823 GN=TUBA1A PE=3 SV=1;sp|P02550|TBA1A_PIG Tubulin alpha-1A chain OS=Sus scrofa OX=9823 GN=TUBA1A PE=1 SV	8	14	1	0	9	12	10	0	0	1	0	0	0	52.2	3.1	0	46.297	416	416;451;451;450;462;472;462;285	0	3.3489	33.4	47.1	40.4	7959100	0	0	7959100	318360	0	0	318360	0	0	10300000	0	0	1	1				194	142;440;451;485;1003;1119;1531;2517;3843;4173;4973;4980;5377;6016
A0A287BFU6	A0A287BFU6	8	2	2	tr|A0A287BFU6|A0A287BFU6_PIG Uncharacterized protein OS=Sus scrofa OX=9823 GN=C1R PE=1 SV=1	1	8	2	2	6	7	4	2	1	1	2	1	1	17.8	3.8	3.8	70.889	625	625	0	3.3293	14.2	16.3	9.8	34726000	18945000	8250500	7530100	938530	512030	222990	203520	18945000	0	0	3	1	1	5				325	578;1270;1520;1596;3105;3180;4628;5009
K7GNP5	K7GNP5	2	2	2	tr|K7GNP5|K7GNP5_PIG Secreted frizzled-related protein 1 OS=Sus scrofa OX=9823 GN=SFRP1 PE=1 SV=2	1	2	2	2	1	1	1	1	1	1	1	1	1	9.1	9.1	9.1	34.786	308	308	0	3.3223	3.9	5.2	5.2	28880000	4606800	11671000	12603000	1604400	255930	648370	700150	0	0	16309000	1	1	1	3				641	3738;4221
F1RII5;P04246;P02101;F1RII6	F1RII5	8;1;1;1	1;0;0;0	1;0;0;0	tr|F1RII5|F1RII5_PIG GLOBIN domain-containing protein OS=Sus scrofa OX=9823 GN=LOC100515788 PE=1 SV=2	4	8	1	1	8	7	7	1	1	1	1	1	1	54.9	7.6	7.6	15.635	144	144;146;147;147	0	3.3104	54.9	51.4	51.4	127820000	28837000	51445000	47535000	11620000	2621600	4676900	4321300	0	0	61515000	2	2	2	6				401	1558;2291;2292;2956;3312;3443;5517;5718
A0A287AM77;A0A287ADE7;A0A287AKB3;A0A287AWH3;A0A287APG4;A0A287AJC5;A0A287A0C8	A0A287AM77;A0A287ADE7;A0A287AKB3;A0A287AWH3;A0A287APG4;A0A287AJC5;A0A287A0C8	1;1;1;1;1;1;1	1;1;1;1;1;1;1	1;1;1;1;1;1;1	tr|A0A287AM77|A0A287AM77_PIG IGv domain-containing protein OS=Sus scrofa OX=9823 PE=4 SV=1;tr|A0A287ADE7|A0A287ADE7_PIG Ig-like domain-containing protein OS=Sus scrofa OX=9823 PE=4 SV=1;tr|A0A287AKB3|A0A287AKB3_PIG Ig-like domain-containing protein OS=Sus	7	1	1	1	1	1	1	1	1	1	1	1	1	11.2	11.2	11.2	10.322	98	98;99;101;121;121;121;122	0	3.2984	11.2	11.2	11.2	129210000	40274000	46644000	42288000	25841000	8054800	9328800	8457500	0	0	54725000	3	2	2	7				135	5827
A0A287BKG9;A0A286ZIQ2;I3LLY4	A0A287BKG9;A0A286ZIQ2;I3LLY4	1;1;1	1;1;1	1;1;1	tr|A0A287BKG9|A0A287BKG9_PIG Flavodoxin_2 domain-containing protein OS=Sus scrofa OX=9823 GN=NQO2 PE=1 SV=1;tr|A0A286ZIQ2|A0A286ZIQ2_PIG Flavodoxin_2 domain-containing protein OS=Sus scrofa OX=9823 GN=NQO2 PE=1 SV=1;tr|I3LLY4|I3LLY4_PIG Ribosyldihydronicot	3	1	1	1	1	1	1	1	1	1	1	1	1	12.3	12.3	12.3	21.329	187	187;197;231	0	3.2688	12.3	12.3	12.3	13374000	4667000	4931600	3775100	1215800	424270	448320	343190	0	0	4885400	2	2	2	6				19	1015
A0A286ZZB7	A0A286ZZB7	1	1	1	tr|A0A286ZZB7|A0A286ZZB7_PIG Histone H1.4 OS=Sus scrofa OX=9823 GN=HIST1H1E PE=3 SV=1	1	1	1	1	1	1	1	1	1	1	1	1	1	7.3	7.3	7.3	21.993	219	219	0	3.2684	7.3	7.3	7.3	35331000	9966800	16800000	8564500	2523700	711920	1200000	611750	0	0	11083000	1	2	1	4				127	4480
K7GKC0;Q29201;F1SP46	K7GKC0;Q29201;F1SP46	2;2;1	2;2;1	2;2;1	tr|K7GKC0|K7GKC0_PIG 40S ribosomal protein S16 OS=Sus scrofa OX=9823 GN=RPS16 PE=1 SV=2;sp|Q29201|RS16_PIG 40S ribosomal protein S16 OS=Sus scrofa OX=9823 GN=RPS16 PE=1 SV=4;tr|F1SP46|F1SP46_PIG Uncharacterized protein OS=Sus scrofa OX=9823 PE=3 SV=1	3	2	2	2	1	1	1	1	1	1	1	1	1	18.8	18.8	18.8	12.669	112	112;146;146	0	3.2422	8.9	9.8	8.9	11341000	5667500	2709900	2963600	1134100	566750	270990	296360	0	0	3835200	1	1	1	3				634	2080;3255
F1SMZ7	F1SMZ7	1	1	1	tr|F1SMZ7|F1SMZ7_PIG 60 kDa heat shock protein, mitochondrial OS=Sus scrofa OX=9823 GN=HSPD1 PE=1 SV=3	1	1	1	1	1	0	0	1	0	0	1	0	0	4.9	4.9	4.9	60.906	573	573	0	3.2191	4.9	0	0	12927000	12927000	0	0	331450	331450	0	0	7244200	0	0	3	0	0	3				539	4851
A0A287ANZ8;B9ZSM8	A0A287ANZ8;B9ZSM8	2;2	2;2	2;2	tr|A0A287ANZ8|A0A287ANZ8_PIG IGv domain-containing protein OS=Sus scrofa OX=9823 GN=THY1 PE=1 SV=1;tr|B9ZSM8|B9ZSM8_PIG CD90 protein OS=Sus scrofa OX=9823 GN=CD90 PE=1 SV=1	2	2	2	2	1	1	2	1	1	2	1	1	2	15.6	15.6	15.6	17.2	154	154;161	0	3.2075	6.5	6.5	15.6	8863200	3277200	0	5586000	1107900	409650	0	698250	0	0	7229000	1	1	2	4				237	5530;5704
A0A286ZWF5;A0A287A793	A0A286ZWF5;A0A287A793	2;1	1;0	1;0	tr|A0A286ZWF5|A0A286ZWF5_PIG Ig-like domain-containing protein OS=Sus scrofa OX=9823 PE=4 SV=1;tr|A0A287A793|A0A287A793_PIG Ig-like domain-containing protein OS=Sus scrofa OX=9823 PE=4 SV=1	2	2	1	1	2	2	2	1	1	1	1	1	1	24	9.1	9.1	12.856	121	121;133	0	3.1875	24	24	24	520560000	177380000	176800000	166380000	104110000	35475000	35361000	33277000	0	0	215320000	1	1	1	3				106	391;393
P14460	P14460	2	1	1	sp|P14460|FIBA_PIG Fibrinogen alpha chain (Fragment) OS=Sus scrofa OX=9823 GN=FGA PE=1 SV=1	1	2	1	1	1	1	2	0	0	1	0	0	1	100	100	100	1.7619	17	17	0	3.1773	64.7	64.7	100	9515700	0	0	9515700	4757900	0	0	4757900	0	0	12314000	0	0	1	1				673	119;1849
A0A287B4K6;F2Z5C7;I3LN32	A0A287B4K6;F2Z5C7;I3LN32	2;2;1	2;2;1	2;2;1	tr|A0A287B4K6|A0A287B4K6_PIG 40S ribosomal protein S3a OS=Sus scrofa OX=9823 GN=RPS3A PE=1 SV=1;tr|F2Z5C7|F2Z5C7_PIG 40S ribosomal protein S3a OS=Sus scrofa OX=9823 GN=RPS3A PE=1 SV=1;tr|I3LN32|I3LN32_PIG 40S ribosomal protein S3a OS=Sus scrofa OX=9823 GN=	3	2	2	2	2	1	0	2	1	0	2	1	0	9.5	9.5	9.5	26.425	231	231;264;251	0	3.1471	9.5	5.6	0	26629000	19245000	7383700	0	1401500	1012900	388620	0	19245000	0	0	1	2	0	3				292	3205;3769
I3L5B2;A0A287A9Y6;A0A287B940;I3L7B0	I3L5B2;A0A287A9Y6;A0A287B940;I3L7B0	2;2;1;1	2;2;1;1	2;2;1;1	tr|I3L5B2|I3L5B2_PIG 40S ribosomal protein S7 OS=Sus scrofa OX=9823 GN=RPS7 PE=1 SV=2;tr|A0A287A9Y6|A0A287A9Y6_PIG 40S ribosomal protein S7 OS=Sus scrofa OX=9823 GN=RPS7 PE=1 SV=1;tr|A0A287B940|A0A287B940_PIG 40S ribosomal protein S7 OS=Sus scrofa OX=9823	4	2	2	2	1	0	1	1	0	1	1	0	1	12.6	12.6	12.6	20.762	183	183;194;172;180	0	3.1303	6.6	0	6	7183600	2982900	0	4200700	552580	229450	0	323130	0	0	5436200	1	0	2	3				176	197;1004
F1RL06	F1RL06	5	2	2	tr|F1RL06|F1RL06_PIG Ig-like domain-containing protein OS=Sus scrofa OX=9823 GN=LOC100523213 PE=1 SV=3	1	5	2	2	4	4	5	1	1	2	1	1	2	31.3	12.3	12.3	22.712	211	211	0	3.1231	22.7	22.7	31.3	308010000	116810000	103470000	87730000	22001000	8343400	7390700	6266500	116700000	102460000	113950000	4	6	6	16				410	424;3519;4235;4747;5879
A0A286ZKX2;P00889	A0A286ZKX2;P00889	2;2	2;2	2;2	tr|A0A286ZKX2|A0A286ZKX2_PIG Citrate synthase OS=Sus scrofa OX=9823 GN=CS PE=3 SV=1;sp|P00889|CISY_PIG Citrate synthase, mitochondrial OS=Sus scrofa OX=9823 GN=CS PE=1 SV=2	2	2	2	2	1	1	1	1	1	1	1	1	1	6.8	6.8	6.8	44.63	398	398;464	0	3.0925	2.8	2.8	4	9636700	3448300	3275600	2912800	458890	164200	155980	138700	0	0	3769500	1	1	1	3				37	2044;2804
A0A286ZRK0	A0A286ZRK0	1	1	1	tr|A0A286ZRK0|A0A286ZRK0_PIG Uncharacterized protein OS=Sus scrofa OX=9823 GN=LOC100622780 PE=1 SV=1	1	1	1	1	1	1	1	1	1	1	1	1	1	2.6	2.6	2.6	50.564	454	454	0	3.0716	2.6	2.6	2.6	20990000	7976400	7675000	5338400	777400	295420	284260	197720	0	0	6908600	1	2	1	4				76	4033
F2Z5L8;A0A287ASR3	F2Z5L8;A0A287ASR3	1;1	1;1	1;1	tr|F2Z5L8|F2Z5L8_PIG RRM domain-containing protein OS=Sus scrofa OX=9823 GN=PABPN1 PE=1 SV=2;tr|A0A287ASR3|A0A287ASR3_PIG Poly(A)-binding protein nuclear 1 OS=Sus scrofa OX=9823 GN=PABPN1 PE=1 SV=1	2	1	1	1	0	1	1	0	1	1	0	1	1	5.3	5.3	5.3	32.498	304	304;306	0	3.0539	0	5.3	5.3	4519900	0	2304200	2215700	301330	0	153610	147710	0	0	2867300	0	0	0	0				250	0
P12068;A0A2C9F343;P12069	P12068;A0A2C9F343;P12069	5;5;3	1;1;0	1;1;0	sp|P12068|LYSC2_PIG Lysozyme C-2 OS=Sus scrofa OX=9823 PE=1 SV=2;tr|A0A2C9F343|A0A2C9F343_PIG Lysozyme OS=Sus scrofa OX=9823 GN=LYZ PE=3 SV=1;sp|P12069|LYSC3_PIG Lysozyme C-3 OS=Sus scrofa OX=9823 PE=1 SV=2	3	5	1	1	4	5	3	0	1	0	0	1	0	34.2	13	13	16.484	146	146;146;148	0	3.0402	21.2	34.2	15.8	5911000	0	5911000	0	454690	0	454690	0	0	5871400	0	0	1	0	1				355	203;1013;5504;5505;5810
Q2EN76;A0A287AS29	Q2EN76;A0A287AS29	2;1	2;1	2;1	sp|Q2EN76|NDKB_PIG Nucleoside diphosphate kinase B OS=Sus scrofa OX=9823 GN=NME2 PE=2 SV=1;tr|A0A287AS29|A0A287AS29_PIG Nucleoside diphosphate kinase OS=Sus scrofa OX=9823 GN=NME1 PE=1 SV=1	2	2	2	2	2	2	2	2	2	2	2	2	2	17.8	17.8	17.8	17.176	152	152;152	0	3.0387	17.8	17.8	17.8	51279000	15447000	18394000	17438000	3205000	965440	1149600	1089900	16104000	19811000	20370000	3	2	3	8				718	927;5537
I3LJ87;A0A287A6D2	I3LJ87;A0A287A6D2	2;1	2;1	2;1	tr|I3LJ87|I3LJ87_PIG S5 DRBM domain-containing protein OS=Sus scrofa OX=9823 GN=RPS2 PE=1 SV=2;tr|A0A287A6D2|A0A287A6D2_PIG S5 DRBM domain-containing protein OS=Sus scrofa OX=9823 PE=3 SV=1	2	2	2	2	2	1	0	2	1	0	2	1	0	8.2	8.2	8.2	31.217	293	293;249	0	3.0371	8.2	3.8	0	5605200	5605200	0	0	233550	233550	0	0	5605200	0	0	1	1	0	2				610	4597;5182
K7GLN4;F1SQ01	K7GLN4;F1SQ01	3;3	1;1	1;1	tr|K7GLN4|K7GLN4_PIG Thioredoxin domain-containing protein OS=Sus scrofa OX=9823 GN=PRDX4 PE=1 SV=2;tr|F1SQ01|F1SQ01_PIG Peroxiredoxin-4 OS=Sus scrofa OX=9823 GN=PRDX4 PE=1 SV=1	2	3	1	1	2	2	3	1	1	1	1	1	1	9.6	4	4	30.722	272	272;272	0	2.9236	7	7	9.6	70411000	21974000	29175000	19262000	3352900	1046400	1389300	917240	0	0	24927000	1	1	1	3				547	2011;4158;4782
K7GKM7;F1RZQ7;K7GNY9	K7GKM7;F1RZQ7;K7GNY9	1;1;1	1;1;1	1;1;1	tr|K7GKM7|K7GKM7_PIG Prefoldin subunit 3 OS=Sus scrofa OX=9823 GN=VBP1 PE=1 SV=2;tr|F1RZQ7|F1RZQ7_PIG Prefoldin subunit 3 OS=Sus scrofa OX=9823 GN=VBP1 PE=1 SV=3;tr|K7GNY9|K7GNY9_PIG Prefoldin subunit 3 OS=Sus scrofa OX=9823 GN=VBP1 PE=1 SV=2	3	1	1	1	1	1	1	1	1	1	1	1	1	7.5	7.5	7.5	18.69	160	160;201;234	0	2.9107	7.5	7.5	7.5	29411000	15094000	0	14317000	2100800	1078100	0	1022700	0	0	18528000	1	1	1	3				456	4218
F1S557;A0A287AXA8;A0A287B3F4	F1S557;A0A287AXA8;A0A287B3F4	2;2;2	2;2;2	2;2;2	tr|F1S557|F1S557_PIG Uncharacterized protein OS=Sus scrofa OX=9823 GN=AGL PE=1 SV=2;tr|A0A287AXA8|A0A287AXA8_PIG Glycogen debranching enzyme isoform 1 OS=Sus scrofa OX=9823 GN=AGL PE=1 SV=1;tr|A0A287B3F4|A0A287B3F4_PIG Uncharacterized protein OS=Sus scrofa	3	2	2	2	2	1	0	2	1	0	2	1	0	1.8	1.8	1.8	170.98	1501	1501;1532;1541	0	2.8977	1.8	0.8	0	13798000	6487600	7310800	0	132680	62381	70296	0	0	7261900	0	2	2	0	4				263	3794;5159
A0A287BGF7;P63053;A0A287AZA7;A7U5U2;P0CG68;A0A2C9F3G2;A0A286ZNL1	A0A287BGF7;P63053;A0A287AZA7;A7U5U2;P0CG68;A0A2C9F3G2;A0A286ZNL1	2;2;2;2;2;2;1	2;2;2;2;2;2;1	2;2;2;2;2;2;1	tr|A0A287BGF7|A0A287BGF7_PIG Ubiquitin-like domain-containing protein OS=Sus scrofa OX=9823 PE=4 SV=1;sp|P63053|RL40_PIG Ubiquitin-60S ribosomal protein L40 OS=Sus scrofa OX=9823 GN=UBA52 PE=1 SV=2;tr|A0A287AZA7|A0A287AZA7_PIG Ubiquitin-like domain-contain	7	2	2	2	1	2	1	1	2	1	1	2	1	26.9	26.9	26.9	7.5186	67	67;128;156;229;533;913;132	0	2.892	13.4	26.9	13.4	43074000	5860900	21179000	16035000	6153500	837280	3025500	2290700	0	21037000	0	1	2	1	4				270	1414;5037
F1RGA9;I3L920;A0A286ZTJ6	F1RGA9;I3L920;A0A286ZTJ6	2;2;1	2;2;1	2;2;1	tr|F1RGA9|F1RGA9_PIG Coronin OS=Sus scrofa OX=9823 GN=CORO1C PE=1 SV=3;tr|I3L920|I3L920_PIG Coronin OS=Sus scrofa OX=9823 GN=CORO1C PE=1 SV=2;tr|A0A286ZTJ6|A0A286ZTJ6_PIG Coronin OS=Sus scrofa OX=9823 GN=CORO1C PE=1 SV=1	3	2	2	2	0	0	2	0	0	2	0	0	2	5.3	5.3	5.3	53.234	474	474;511;434	0	2.8655	0	0	5.3	11658000	0	0	11658000	431770	0	0	431770	0	0	15086000	0	0	1	1				394	191;3781
A0A287B4E8;F1SD87	A0A287B4E8;F1SD87	2;2	2;2	2;2	tr|A0A287B4E8|A0A287B4E8_PIG Fibulin-5 OS=Sus scrofa OX=9823 GN=FBLN5 PE=1 SV=1;tr|F1SD87|F1SD87_PIG Fibulin-5 isoform X2 OS=Sus scrofa OX=9823 GN=FBLN5 PE=1 SV=3	2	2	2	2	1	2	1	1	2	1	1	2	1	3.6	3.6	3.6	50.145	448	448;461	0	2.8639	2	3.6	2	24865000	7319500	12372000	5173800	994600	292780	494860	206950	0	12289000	0	1	2	2	5				289	529;916
A0A287AHC2	A0A287AHC2	2	2	1	tr|A0A287AHC2|A0A287AHC2_PIG Glucosamine-6-phosphate isomerase OS=Sus scrofa OX=9823 GN=GNPDA1 PE=1 SV=1	1	2	2	1	1	1	1	1	1	1	0	1	0	7.8	7.8	3.9	35.066	309	309	0	2.859	3.9	3.9	3.9	11520000	5697400	2878700	2944300	548590	271300	137080	140200	0	0	3810300	1	0	1	2				208	4927;5002
A0A287B1X5;A0A286ZMW9;A0A287B0P4	A0A287B1X5;A0A286ZMW9;A0A287B0P4	2;2;2	2;2;2	2;2;2	tr|A0A287B1X5|A0A287B1X5_PIG Uncharacterized protein OS=Sus scrofa OX=9823 GN=TPD52L2 PE=1 SV=1;tr|A0A286ZMW9|A0A286ZMW9_PIG Uncharacterized protein OS=Sus scrofa OX=9823 GN=TPD52L2 PE=1 SV=1;tr|A0A287B0P4|A0A287B0P4_PIG Uncharacterized protein OS=Sus scro	3	2	2	2	0	1	1	0	1	1	0	1	1	13.9	13.9	13.9	21.845	202	202;216;225	0	2.8457	0	6.4	7.4	5059900	0	1781800	3278100	266310	0	93780	172530	0	1769900	0	0	1	0	1				48	3638;4812
A0A287ADH9	A0A287ADH9	2	2	2	tr|A0A287ADH9|A0A287ADH9_PIG Chloride intracellular channel protein OS=Sus scrofa OX=9823 GN=CLIC4 PE=1 SV=1	1	2	2	2	0	2	0	0	2	0	0	2	0	17.4	17.4	17.4	28.727	253	253	0	2.8396	0	17.4	0	13553000	0	13553000	0	713290	0	713290	0	0	13462000	0	0	2	0	2				193	697;3037
A0A287A604	A0A287A604	2	2	2	tr|A0A287A604|A0A287A604_PIG Uncharacterized protein OS=Sus scrofa OX=9823 GN=LGALS3BP PE=4 SV=1	1	2	2	2	1	2	0	1	2	0	1	2	0	4.2	4.2	4.2	60.947	551	551	0	2.837	1.8	4.2	0	151980000	64839000	87144000	0	5428000	2315700	3112300	0	0	86561000	0	1	3	0	4				163	2026;5117
A0A287BLY8;A0A287BAK1;F1SFZ8;A0A287AC34;A0A287AIU5	A0A287BLY8;A0A287BAK1;F1SFZ8;A0A287AC34;A0A287AIU5	2;2;2;2;1	2;2;2;2;1	2;2;2;2;1	tr|A0A287BLY8|A0A287BLY8_PIG Uncharacterized protein OS=Sus scrofa OX=9823 GN=TLN1 PE=1 SV=1;tr|A0A287BAK1|A0A287BAK1_PIG Uncharacterized protein OS=Sus scrofa OX=9823 GN=TLN1 PE=1 SV=1;tr|F1SFZ8|F1SFZ8_PIG Talin-1 OS=Sus scrofa OX=9823 GN=TLN1 PE=1 SV=3;t	5	2	2	2	2	1	0	2	1	0	2	1	0	1.6	1.6	1.6	239.32	2279	2279;2519;2541;2558;2313	0	2.8357	1.6	0.9	0	11092000	8553600	2538000	0	77564	59815	17749	0	8553600	0	0	2	1	0	3				183	2196;5196
F1S9D1	F1S9D1	1	1	1	tr|F1S9D1|F1S9D1_PIG SAP domain-containing protein OS=Sus scrofa OX=9823 GN=ACIN1 PE=1 SV=2	1	1	1	1	0	1	0	0	1	0	0	1	0	1.4	1.4	1.4	136.63	1206	1206	0	2.8186	0	1.4	0	3479200	0	3479200	0	42953	0	42953	0	0	3455900	0	0	1	0	1				488	110
A0A287AY75;F1S4I1	A0A287AY75;F1S4I1	2;2	2;2	2;2	tr|A0A287AY75|A0A287AY75_PIG Uncharacterized protein OS=Sus scrofa OX=9823 GN=GOLM1 PE=1 SV=1;tr|F1S4I1|F1S4I1_PIG Uncharacterized protein OS=Sus scrofa OX=9823 GN=GOLM1 PE=1 SV=3	2	2	2	2	2	1	0	2	1	0	2	1	0	5.9	5.9	5.9	44.209	393	393;405	0	2.8001	5.9	3.3	0	15069000	9348600	5719900	0	502290	311620	190660	0	9348600	0	0	2	1	0	3				267	1713;3409
F2Z5Q2;A0A287A286	F2Z5Q2;A0A287A286	1;1	1;1	1;1	tr|F2Z5Q2|F2Z5Q2_PIG TRASH domain-containing protein OS=Sus scrofa OX=9823 GN=RPL24 PE=1 SV=3;tr|A0A287A286|A0A287A286_PIG TRASH domain-containing protein OS=Sus scrofa OX=9823 GN=RPL24 PE=1 SV=1	2	1	1	1	1	1	1	1	1	1	1	1	1	8.3	8.3	8.3	17.779	157	157;217	0	2.7969	8.3	8.3	8.3	13044000	4467100	5155900	3421100	1304400	446710	515590	342110	0	0	4427300	1	2	2	5				145	209
A0A286ZXZ1;A0A286ZNW1	A0A286ZXZ1;A0A286ZNW1	2;2	2;2	2;2	tr|A0A286ZXZ1|A0A286ZXZ1_PIG Echinoderm microtubule-associated protein-like 2 isoform 2 OS=Sus scrofa OX=9823 GN=EML2 PE=1 SV=1;tr|A0A286ZNW1|A0A286ZNW1_PIG Echinoderm microtubule-associated protein-like 2 isoform 5 OS=Sus scrofa OX=9823 GN=EML2 PE=1 SV=1	2	2	2	2	0	1	1	0	1	1	0	1	1	3.1	3.1	3.1	70.633	649	649;849	0	2.7917	0	1.5	1.5	6415400	0	6415400	0	188690	0	188690	0	0	6372500	0	0	1	1	2				57	335;3238
F1SMZ6;A0A287BMN5	F1SMZ6;A0A287BMN5	2;1	2;1	2;1	tr|F1SMZ6|F1SMZ6_PIG Uncharacterized protein OS=Sus scrofa OX=9823 GN=HSPE1 PE=1 SV=1;tr|A0A287BMN5|A0A287BMN5_PIG Uncharacterized protein OS=Sus scrofa OX=9823 PE=3 SV=1	2	2	2	2	0	1	1	0	1	1	0	1	1	25.5	25.5	25.5	10.96	102	102;86	0	2.7897	0	11.8	13.7	4131400	0	1208800	2922600	375580	0	109890	265690	0	0	3782200	0	1	1	2				538	5516;5740
A0A287AN48;A0A287AB04;P26044;A0A287BHA1;A0A287AQS9;A0A286ZYV1;F1SV14	A0A287AN48;A0A287AB04;P26044;A0A287BHA1;A0A287AQS9;A0A286ZYV1;F1SV14	7;7;7;7;7;7;7	1;1;1;1;1;1;1	1;1;1;1;1;1;1	tr|A0A287AN48|A0A287AN48_PIG Radixin OS=Sus scrofa OX=9823 GN=RDX PE=1 SV=1;tr|A0A287AB04|A0A287AB04_PIG Radixin OS=Sus scrofa OX=9823 GN=RDX PE=1 SV=1;sp|P26044|RADI_PIG Radixin OS=Sus scrofa OX=9823 GN=RDX PE=2 SV=1;tr|A0A287BHA1|A0A287BHA1_PIG Radixin O	7	7	1	1	6	6	5	0	1	0	0	1	0	11.9	2.3	2.3	66.497	565	565;566;583;583;584;604;611	0	2.7688	9.6	10.4	8.1	3501200	0	3501200	0	81423	0	81423	0	0	3477700	0	0	1	0	1				124	322;1746;2503;2859;3104;4196;4332
Q29205	Q29205	1	1	1	sp|Q29205|RL11_PIG 60S ribosomal protein L11 OS=Sus scrofa OX=9823 GN=RPL11 PE=1 SV=3	1	1	1	1	1	0	1	1	0	1	1	0	1	7.9	7.9	7.9	20.212	178	178	0	2.7255	7.9	0	7.9	12974000	6303300	0	6670200	864900	420220	0	444680	0	0	8632000	2	0	1	3				713	5493
A0A286ZZZ4;A0A286ZL00;F1SSG5;A0A287AFR6	A0A286ZZZ4;A0A286ZL00;F1SSG5;A0A287AFR6	2;2;2;1	2;2;2;1	2;2;2;1	tr|A0A286ZZZ4|A0A286ZZZ4_PIG Sialic acid synthase OS=Sus scrofa OX=9823 GN=NANS PE=1 SV=1;tr|A0A286ZL00|A0A286ZL00_PIG NeuB domain-containing protein OS=Sus scrofa OX=9823 GN=NANS PE=1 SV=1;tr|F1SSG5|F1SSG5_PIG AFP-like domain-containing protein OS=Sus scr	4	2	2	2	1	2	0	1	2	0	1	2	0	7	7	7	35.194	313	313;319;359;348	0	2.7248	3.8	7	0	8724800	4685300	4039500	0	436240	234270	201970	0	0	4012400	0	1	2	0	3				38	4046;4190
I3LF95	I3LF95	1	1	1	tr|I3LF95|I3LF95_PIG Uncharacterized protein OS=Sus scrofa OX=9823 GN=ERICH5 PE=4 SV=2	1	1	1	1	1	1	1	1	1	1	1	1	1	3.3	3.3	3.3	42.292	398	398	0	2.7245	3.3	3.3	3.3	14721000	6676200	8044500	0	474860	215360	259500	0	0	7990600	0	1	2	1	4				604	2582
F1SFD6;A0A287A6Y3;I3L5V7	F1SFD6;A0A287A6Y3;I3L5V7	1;1;1	1;1;1	1;1;1	tr|F1SFD6|F1SFD6_PIG Glia maturation factor OS=Sus scrofa OX=9823 GN=GMFB PE=1 SV=3;tr|A0A287A6Y3|A0A287A6Y3_PIG Glia maturation factor OS=Sus scrofa OX=9823 GN=GMFB PE=1 SV=1;tr|I3L5V7|I3L5V7_PIG Glia maturation factor OS=Sus scrofa OX=9823 GN=GMFB PE=1 S	3	1	1	1	0	1	0	0	1	0	0	1	0	12.3	12.3	12.3	15.188	130	130;136;142	0	2.7004	0	12.3	0	8104400	0	8104400	0	810440	0	810440	0	0	8050200	0	0	1	0	1				168	4478
A0A286ZNH2;A0A287AZ99;A0A286ZIF4;A0A286ZP16;A0A287B7J2;F1SL35	A0A286ZNH2;A0A287AZ99;A0A286ZIF4;A0A286ZP16	10;10;10;6;2;1	1;1;1;1;0;0	1;1;1;1;0;0	tr|A0A286ZNH2|A0A286ZNH2_PIG Glutathione S-transferase Mu 1 isoform 1 OS=Sus scrofa OX=9823 GN=LOC780435 PE=3 SV=1;tr|A0A287AZ99|A0A287AZ99_PIG Uncharacterized protein OS=Sus scrofa OX=9823 GN=LOC780435 PE=3 SV=1;tr|A0A286ZIF4|A0A286ZIF4_PIG Uncharacterize	6	10	1	1	8	9	8	1	0	1	1	0	1	46.3	7.8	7.8	25.591	218	218;246;251;212;51;216	0	2.6805	40.8	38.5	39.9	12824000	7113500	0	5710800	582920	323340	0	259580	0	0	7390400	1	0	1	2				15	959;1638;2703;3143;3278;3279;3514;4357;5021;6077
A0A287BF37;A0A287AH00;A0A287B0L7;A0A287BAG6;A0A287B210;A0A287BPG5;A0A286ZXD4;A0A286ZSX6	A0A287BF37;A0A287AH00;A0A287B0L7;A0A287BAG6;A0A287B210;A0A287BPG5;A0A286ZXD4;A0A286ZSX6	6;6;6;6;5;5;5;4	1;1;1;1;1;1;1;1	0;0;0;0;0;0;0;0	tr|A0A287BF37|A0A287BF37_PIG Ig-like domain-containing protein OS=Sus scrofa OX=9823 PE=4 SV=1;tr|A0A287AH00|A0A287AH00_PIG Ig-like domain-containing protein OS=Sus scrofa OX=9823 PE=4 SV=1;tr|A0A287B0L7|A0A287B0L7_PIG Ig-like domain-containing protein OS=	8	6	1	0	3	4	6	0	0	1	0	0	0	56.4	16.2	0	12.787	117	117;117;131;132;107;120;128;131	0	2.6746	29.1	34.2	56.4	0	0	0	0	0	0	0	0	0	0	0	0	0	1	1				206	890;891;1138;2115;3438;3531
A0A287B4G4;I3LKU0;A0A287ATV4;A0A286ZSH1;Q06AT6;F1RSX1;K9IWC9;I3LRE4	A0A287B4G4;I3LKU0;A0A287ATV4	3;2;2;1;1;1;1;1	2;1;1;0;0;0;0;0	2;1;1;0;0;0;0;0	tr|A0A287B4G4|A0A287B4G4_PIG Uncharacterized protein OS=Sus scrofa OX=9823 GN=RAC1 PE=1 SV=1;tr|I3LKU0|I3LKU0_PIG Ras-related C3 botulinum toxin substrate 2 OS=Sus scrofa OX=9823 GN=RAC2 PE=1 SV=1;tr|A0A287ATV4|A0A287ATV4_PIG Uncharacterized protein OS=Sus	8	3	2	2	2	1	0	1	1	0	1	1	0	18.2	12.5	12.5	21.45	192	192;192;192;181;191;191;205;213	0	2.6688	13	5.2	0	20108000	8620000	11488000	0	1675600	718330	957310	0	0	11411000	0	1	1	0	2				290	638;3512;5988
I3LGD4;C0MHR2	I3LGD4;C0MHR2	3;3	3;3	3;3	tr|I3LGD4|I3LGD4_PIG Clathrin heavy chain OS=Sus scrofa OX=9823 GN=CLTC PE=1 SV=2;tr|C0MHR2|C0MHR2_PIG Clathrin heavy chain OS=Sus scrofa OX=9823 GN=CLTC PE=1 SV=1	2	3	3	3	3	0	0	3	0	0	3	0	0	2.5	2.5	2.5	189.39	1652	1652;1675	0	2.654	2.5	0	0	11427000	11427000	0	0	99369	99369	0	0	11427000	0	0	3	0	0	3				378	2828;2981;3281
A0A287B742	A0A287B742	2	2	2	tr|A0A287B742|A0A287B742_PIG Ro60, Y RNA binding protein OS=Sus scrofa OX=9823 GN=RO60 PE=1 SV=1	1	2	2	2	1	1	0	1	1	0	1	1	0	5.2	5.2	5.2	60.451	538	538	0	2.6458	2	3.2	0	5908700	4142800	1765800	0	173780	121850	51936	0	0	1754000	0	1	1	0	2				304	3145;5849
F1SB81;A0A287A481	F1SB81;A0A287A481	42;39	2;2	2;2	tr|F1SB81|F1SB81_PIG Plasminogen OS=Sus scrofa OX=9823 GN=PLG PE=1 SV=2;tr|A0A287A481|A0A287A481_PIG Plasminogen OS=Sus scrofa OX=9823 GN=PLG PE=1 SV=1	2	42	2	2	37	36	37	1	1	2	1	1	2	56.7	1.7	1.7	91.275	816	816;734	0	2.6259	54	55.5	53.7	68932000	14099000	18966000	35868000	1148900	234980	316090	597790	0	0	46417000	3	2	3	8				495	140;428;526;611;627;810;917;1022;1373;1546;1658;1754;2095;2169;2174;2179;2339;2830;3101;3111;3379;3714;3846;3901;3904;3905;3906;3908;4331;4685;5055;5073;5076;5452;5627;5628;5732;5808;5811;5856;5966;6064
A0A287AFK6;A0A287ARL5;A0A286ZMU4	A0A287AFK6;A0A287ARL5;A0A286ZMU4	3;2;2	2;2;2	0;0;0	tr|A0A287AFK6|A0A287AFK6_PIG Ig-like domain-containing protein OS=Sus scrofa OX=9823 PE=4 SV=1;tr|A0A287ARL5|A0A287ARL5_PIG Ig-like domain-containing protein OS=Sus scrofa OX=9823 PE=4 SV=1;tr|A0A286ZMU4|A0A286ZMU4_PIG Ig-like domain-containing protein OS=	3	3	2	0	3	3	1	2	2	0	0	0	0	41	17	0	11.002	100	100;105;126	0	2.6249	41	41	24	39810000	22070000	17740000	0	3981000	2207000	1774000	0	22270000	17421000	0	2	3	0	5				201	219;3274;4536
A0A286ZTT9	A0A286ZTT9	4	1	1	tr|A0A286ZTT9|A0A286ZTT9_PIG Ig-like domain-containing protein OS=Sus scrofa OX=9823 PE=4 SV=1	1	4	1	1	2	2	3	1	0	0	1	0	0	45.4	14.6	14.6	14.158	130	130	0	2.624	26.2	16.2	30.8	5031400	5031400	0	0	503140	503140	0	0	5031400	0	0	1	0	0	1				91	890;891;1466;3438
F1S827	F1S827	1	1	1	tr|F1S827|F1S827_PIG Plasminogen activator inhibitor 1 RNA-binding protein isoform 1 OS=Sus scrofa OX=9823 GN=SERBP1 PE=1 SV=2	1	1	1	1	1	0	1	1	0	1	1	0	1	3.9	3.9	3.9	44.835	407	407	0	2.6028	3.9	0	3.9	30836000	18446000	0	12389000	1142100	683190	0	458860	0	0	16033000	1	0	2	3				486	1542
F1S2G3	F1S2G3	2	2	2	tr|F1S2G3|F1S2G3_PIG Tubulin-specific chaperone A OS=Sus scrofa OX=9823 GN=TBCA PE=1 SV=2	1	2	2	2	1	0	1	1	0	1	1	0	1	15.7	15.7	15.7	12.701	108	108	0	2.5839	7.4	0	8.3	14665000	6514500	0	8150900	1466500	651450	0	815090	0	0	10548000	1	0	1	2				467	3699;4074
F1SI06	F1SI06	1	1	1	tr|F1SI06|F1SI06_PIG Uncharacterized protein OS=Sus scrofa OX=9823 GN=HDLBP PE=1 SV=3	1	1	1	1	1	1	0	1	1	0	1	1	0	1.2	1.2	1.2	141.54	1268	1268	0	2.5579	1.2	1.2	0	6729400	3317000	3412400	0	64089	31590	32499	0	0	3389600	0	1	1	0	2				519	4752
D0G0C8	D0G0C8	1	1	1	tr|D0G0C8|D0G0C8_PIG Chaperonin containing TCP1, subunit 2 (Beta) OS=Sus scrofa OX=9823 GN=CCT2 PE=1 SV=1	1	1	1	1	0	1	1	0	1	1	0	1	1	2.2	2.2	2.2	57.444	535	535	0	2.5256	0	2.2	2.2	5899800	0	3094700	2805100	143900	0	75480	68418	0	0	3630200	0	1	1	2				382	381
F6Q6N5;P79385;A0A286ZY29;A0A287AIU0	F6Q6N5;P79385;A0A286ZY29;A0A287AIU0	1;1;1;1	1;1;1;1	1;1;1;1	tr|F6Q6N5|F6Q6N5_PIG Lactadherin OS=Sus scrofa OX=9823 GN=MFGE8 PE=1 SV=1;sp|P79385|MFGM_PIG Lactadherin OS=Sus scrofa OX=9823 GN=MFGE8 PE=1 SV=2;tr|A0A286ZY29|A0A286ZY29_PIG Lactadherin OS=Sus scrofa OX=9823 GN=MFGE8 PE=1 SV=1;tr|A0A287AIU0|A0A287AIU0_PIG	4	1	1	1	1	1	1	1	1	1	1	1	1	2.6	2.6	2.6	42.105	379	379;409;461;492	0	2.5144	2.6	2.6	2.6	3404100	0	3404100	0	148000	0	148000	0	0	3381300	0	1	1	1	3				117	3882
A0A287BI85;I3L7A4;F1S3G6	A0A287BI85;I3L7A4;F1S3G6	1;1;1	1;1;1	1;1;1	tr|A0A287BI85|A0A287BI85_PIG Olfactomedin-like domain-containing protein OS=Sus scrofa OX=9823 GN=OLFM2 PE=4 SV=1;tr|I3L7A4|I3L7A4_PIG Noelin-2 isoform 2 OS=Sus scrofa OX=9823 GN=OLFM2 PE=4 SV=1;tr|F1S3G6|F1S3G6_PIG Noelin-2 isoform 1 OS=Sus scrofa OX=9823	3	1	1	1	1	1	1	1	1	1	1	1	1	3.9	3.9	3.9	46.059	408	408;457;478	0	2.5139	3.9	3.9	3.9	10248000	3507100	3835300	2905500	512400	175360	191760	145280	0	0	3760100	1	1	1	3				330	1585
F1RKI3;A0A287A4W1	F1RKI3	3;1	3;1	3;1	tr|F1RKI3|F1RKI3_PIG HIT domain-containing protein OS=Sus scrofa OX=9823 GN=HINT1 PE=1 SV=1	2	3	3	3	0	0	3	0	0	3	0	0	3	32.5	32.5	32.5	13.725	126	126;115	0	2.4955	0	0	32.5	90666000	0	0	90666000	10074000	0	0	10074000	0	0	117330000	0	0	2	2				407	71;494;2559
Q2YGT9	Q2YGT9	1	1	1	sp|Q2YGT9|RL6_PIG 60S ribosomal protein L6 OS=Sus scrofa OX=9823 GN=RPL6 PE=1 SV=3	1	1	1	1	1	1	1	1	1	1	1	1	1	3.5	3.5	3.5	32.19	284	284	0	2.4672	3.5	3.5	3.5	7475700	2718600	2969900	1787300	339810	123570	135000	81239	0	0	2312900	1	1	1	3				722	464
F1RPX3	F1RPX3	2	2	2	tr|F1RPX3|F1RPX3_PIG Uncharacterized protein OS=Sus scrofa OX=9823 GN=SCGB1A1 PE=4 SV=1	1	2	2	2	1	0	1	1	0	1	1	0	1	35.2	35.2	35.2	9.8375	91	91	0	2.4377	23.1	0	12.1	18785000	8580600	0	10205000	3757100	1716100	0	2041000	0	0	13206000	1	0	1	2				423	2163;5044
A0A286ZYQ7;A0A287B0K5;A0A286ZWZ0	A0A286ZYQ7;A0A287B0K5;A0A286ZWZ0	5;3;3	2;1;1	2;1;1	tr|A0A286ZYQ7|A0A286ZYQ7_PIG Ig-like domain-containing protein OS=Sus scrofa OX=9823 PE=4 SV=1;tr|A0A287B0K5|A0A287B0K5_PIG Ig-like domain-containing protein OS=Sus scrofa OX=9823 PE=4 SV=1;tr|A0A286ZWZ0|A0A286ZWZ0_PIG Ig-like domain-containing protein OS=	3	5	2	2	5	4	4	2	1	1	2	1	1	45.7	20.5	20.5	16.445	151	151;106;126	0	2.4222	45.7	35.8	35.8	35792000	12187000	18592000	5013300	5113100	1740900	2656000	716190	12187000	0	0	3	1	1	5				122	1687;3272;3863;4741;5289
F2Z4Y0	F2Z4Y0	2	2	2	tr|F2Z4Y0|F2Z4Y0_PIG Small nuclear ribonucleoprotein Sm D3 OS=Sus scrofa OX=9823 GN=SNRPD3 PE=1 SV=1	1	2	2	2	2	1	1	2	1	1	2	1	1	12.7	12.7	12.7	13.916	126	126	0.0014815	2.404	12.7	7.1	7.1	12885000	5648500	4781000	2455600	1288500	564850	478100	245560	5648500	0	0	1	1	1	3				563	1630;4553
A0A287AN33;A0A287AD38;F1SG00	A0A287AN33;A0A287AD38;F1SG00	9;8;8	1;1;1	1;1;1	tr|A0A287AN33|A0A287AN33_PIG Tropomyosin beta chain isoform X3 OS=Sus scrofa OX=9823 GN=TPM2 PE=1 SV=1;tr|A0A287AD38|A0A287AD38_PIG Uncharacterized protein OS=Sus scrofa OX=9823 GN=TPM2 PE=1 SV=1;tr|F1SG00|F1SG00_PIG Uncharacterized protein OS=Sus scrofa O	3	9	1	1	7	6	6	1	1	0	1	1	0	22.9	3.2	3.2	32.836	284	284;276;284	0.0014793	2.3817	20.1	16.9	15.5	39389000	18294000	21094000	0	1313000	609810	703140	0	0	20953000	0	3	3	0	6				233	404;541;2682;2683;2844;2910;3004;3649;4329
A0A286ZLP7	A0A286ZLP7	2	2	2	tr|A0A286ZLP7|A0A286ZLP7_PIG PDZ domain-containing protein OS=Sus scrofa OX=9823 GN=PSMD9 PE=1 SV=1	1	2	2	2	0	1	2	0	1	2	0	1	2	11.2	11.2	11.2	24.416	223	223	0.0014771	2.329	0	4	11.2	9854600	0	3500300	6354300	758050	0	269250	488790	0	0	8223200	0	1	2	3				43	2199;4452
A3EX84;K7GRV5	A3EX84;K7GRV5	1;1	1;1	1;1	tr|A3EX84|A3EX84_PIG Galectin OS=Sus scrofa OX=9823 GN=LGALS3 PE=1 SV=1;tr|K7GRV5|K7GRV5_PIG Galectin OS=Sus scrofa OX=9823 GN=LGALS3 PE=1 SV=1	2	1	1	1	1	1	1	1	1	1	1	1	1	4.2	4.2	4.2	27.214	260	260;262	0.0014749	2.2798	4.2	4.2	4.2	12126000	3573400	6362000	2190600	1010500	297780	530170	182550	0	6319500	0	1	2	1	4				363	2694
F1SUT0;A0A287BL65;A0A287BI63;A0A287AMK7;A0A287A5W5;I3LMP5	F1SUT0;A0A287BL65;A0A287BI63;A0A287AMK7;A0A287A5W5;I3LMP5	1;1;1;1;1;1	1;1;1;1;1;1	1;1;1;1;1;1	tr|F1SUT0|F1SUT0_PIG Uncharacterized protein OS=Sus scrofa OX=9823 GN=RAB6A PE=1 SV=3;tr|A0A287BL65|A0A287BL65_PIG Uncharacterized protein OS=Sus scrofa OX=9823 GN=RAB6B PE=1 SV=1;tr|A0A287BI63|A0A287BI63_PIG Uncharacterized protein OS=Sus scrofa OX=9823 G	6	1	1	1	0	1	1	0	1	1	0	1	1	5.7	5.7	5.7	21.899	192	192;208;208;208;217;219	0.0014728	2.273	0	5.7	5.7	22391000	0	13178000	9212900	1399400	0	823630	575800	0	0	11923000	0	2	2	4				161	3404
A0A287AT05;A0A287BEH9	A0A287AT05;A0A287BEH9	70;69	2;2	2;2	tr|A0A287AT05|A0A287AT05_PIG Serum albumin OS=Sus scrofa OX=9823 GN=ALB PE=1 SV=1;tr|A0A287BEH9|A0A287BEH9_PIG Serum albumin OS=Sus scrofa OX=9823 GN=ALB PE=1 SV=1	2	70	2	2	65	69	66	1	1	0	1	1	0	86.3	2.9	2.9	59.155	517	517;528	0.0014706	2.2548	85.7	86.3	84.9	107100000	103540000	3565600	0	2380100	2300800	79235	0	0	3541700	0	1	1	0	2				253	7;73;74;131;478;503;512;513;700;701;995;996;1076;1093;1094;1095;1120;1121;1146;1161;1162;1203;1204;1205;1671;2289;2319;2326;2327;2344;2345;2808;2817;2818;2819;2902;2931;2959;2960;3015;3029;3030;3135;3147;3217;3227;3228;3427;3428;3780;3783;4031;4211;4212;4240;4289;4290;4318;4320;4321;4346;5152;5410;5411;5526;5591;5592;5956;5957;6012
I3LJT1;A0A286ZL08;F1RGY5	I3LJT1;A0A286ZL08;F1RGY5	1;1;1	1;1;1	1;1;1	tr|I3LJT1|I3LJT1_PIG Uncharacterized protein OS=Sus scrofa OX=9823 GN=NID1 PE=1 SV=2;tr|A0A286ZL08|A0A286ZL08_PIG Uncharacterized protein OS=Sus scrofa OX=9823 GN=NID1 PE=1 SV=1;tr|F1RGY5|F1RGY5_PIG Uncharacterized protein OS=Sus scrofa OX=9823 GN=NID1 PE=	3	1	1	1	0	1	0	0	1	0	0	1	0	1	1	1	125.06	1141	1141;1163;1241	0.0029369	2.2513	0	1	0	2059000	0	2059000	0	37437	0	37437	0	0	2045300	0	0	1	0	1				39	5496
A0A287AHT5;F2Z5G9	A0A287AHT5;F2Z5G9	1;1	1;1	1;1	tr|A0A287AHT5|A0A287AHT5_PIG Small nuclear ribonucleoprotein Sm D1 OS=Sus scrofa OX=9823 GN=SNRPD1 PE=1 SV=1;tr|F2Z5G9|F2Z5G9_PIG Small nuclear ribonucleoprotein Sm D1 OS=Sus scrofa OX=9823 GN=SNRPD1 PE=1 SV=1	2	1	1	1	0	1	0	0	1	0	0	1	0	11.6	11.6	11.6	12.393	112	112;119	0.0029326	2.2422	0	11.6	0	5588200	0	5588200	0	931360	0	931360	0	0	5550800	0	0	2	0	2				212	3937
A0A287A061;Q1W675;F1S2I4;A0A287B8E3	A0A287A061;Q1W675;F1S2I4;A0A287B8E3	2;2;2;1	2;2;2;1	2;2;2;1	tr|A0A287A061|A0A287A061_PIG 3-hydroxy-3-methylglutaryl coenzyme A reductase OS=Sus scrofa OX=9823 GN=HMGCR PE=3 SV=1;sp|Q1W675|HMDH_PIG 3-hydroxy-3-methylglutaryl-coenzyme A reductase OS=Sus scrofa OX=9823 GN=HMGCR PE=2 SV=1;tr|F1S2I4|F1S2I4_PIG 3-hydroxy	4	2	2	2	0	2	1	0	2	1	0	2	1	3.8	3.8	3.8	92.792	848	848;885;887;842	0.0029283	2.2283	0	3.8	0.9	23942000	0	15574000	8368800	509410	0	331350	178060	0	15469000	0	0	1	1	2				134	2783;3405
F1S5P1;I3LJA8;I3LUH8;A0A286ZTK2	F1S5P1;I3LJA8;I3LUH8;A0A286ZTK2	1;1;1;1	1;1;1;1	1;1;1;1	tr|F1S5P1|F1S5P1_PIG Uncharacterized protein OS=Sus scrofa OX=9823 GN=COL17A1 PE=4 SV=3;tr|I3LJA8|I3LJA8_PIG Uncharacterized protein OS=Sus scrofa OX=9823 GN=COL17A1 PE=4 SV=2;tr|I3LUH8|I3LUH8_PIG Uncharacterized protein OS=Sus scrofa OX=9823 GN=COL17A1 PE	4	1	1	1	1	0	0	1	0	0	1	0	0	0.8	0.8	0.8	144.81	1449	1449;1497;1506;1528	0.002924	2.2235	0.8	0	0	4591600	4591600	0	0	68531	68531	0	0	4591600	0	0	1	0	0	1				90	3181
A0A286ZIC1;A0A286ZSM7;A0A287A6P1;A0A287AMB2	A0A286ZIC1;A0A286ZSM7;A0A287A6P1;A0A287AMB2	39;38;38;33	1;0;0;0	1;0;0;0	tr|A0A286ZIC1|A0A286ZIC1_PIG Gelsolin OS=Sus scrofa OX=9823 GN=GSN PE=4 SV=1;tr|A0A286ZSM7|A0A286ZSM7_PIG Gelsolin OS=Sus scrofa OX=9823 GN=GSN PE=4 SV=1;tr|A0A287A6P1|A0A287A6P1_PIG Gelsolin OS=Sus scrofa OX=9823 GN=GSN PE=4 SV=1;tr|A0A287AMB2|A0A287AMB2_	4	39	1	1	33	34	32	1	1	1	1	1	1	65.5	1.2	1.2	80.782	731	731;742;748;751	0.0029197	2.2128	52.5	64.2	52.4	39873000	9499600	12939000	17434000	866790	206510	281270	379010	0	0	22562000	1	1	2	4				14	150;164;185;186;188;348;410;445;894;952;1355;1356;1361;1464;1538;1800;1801;1941;2360;2454;2872;3095;4005;4052;4140;4245;4368;4456;4457;4860;4937;5078;5086;5306;5574;5598;5646;5724;5962
P09623;F1SAF0	P09623;F1SAF0	1;1	1;1	1;1	sp|P09623|DLDH_PIG Dihydrolipoyl dehydrogenase, mitochondrial OS=Sus scrofa OX=9823 GN=DLD PE=1 SV=1;tr|F1SAF0|F1SAF0_PIG Dihydrolipoyl dehydrogenase OS=Sus scrofa OX=9823 GN=DLD PE=1 SV=1	2	1	1	1	1	1	1	1	1	1	1	1	1	3.7	3.7	3.7	54.185	509	509;509	0.0029155	2.209	3.7	3.7	3.7	364790000	161400000	141840000	61547000	11054000	4891000	4298100	1865100	159590000	142700000	0	3	3	1	7				493	2661
Q3BDI7;I3LA65	Q3BDI7;I3LA65	1;1	1;1	1;1	sp|Q3BDI7|DSG1_PIG Desmoglein-1 OS=Sus scrofa OX=9823 GN=DSG1 PE=2 SV=1;tr|I3LA65|I3LA65_PIG Desmoglein-1 OS=Sus scrofa OX=9823 GN=DSG1 PE=4 SV=1	2	1	1	1	0	0	1	0	0	1	0	0	1	1.2	1.2	1.2	113.32	1045	1045;1045	0.0029112	2.201	0	0	1.2	3484500	0	0	3484500	74139	0	0	74139	0	0	4509400	0	0	1	1				589	5184
I3LDM6	I3LDM6	3	2	1	tr|I3LDM6|I3LDM6_PIG IF rod domain-containing protein OS=Sus scrofa OX=9823 GN=KRT3 PE=1 SV=2	1	3	2	1	1	1	2	1	0	1	0	0	1	4.2	3.1	1.7	64.799	640	640	0.002907	2.1994	1.4	1.1	2.8	6566100	1802100	0	4764100	164150	45052	0	119100	1802100	0	0	1	0	0	1				598	1046;1514;3416
F1SC57	F1SC57	1	1	1	tr|F1SC57|F1SC57_PIG Uncharacterized protein OS=Sus scrofa OX=9823 GN=PLTP PE=1 SV=2	1	1	1	1	0	1	0	0	1	0	0	1	0	3	3	3	54.837	496	496	0.0029028	2.1975	0	3	0	8244100	0	8244100	0	284280	0	284280	0	0	8189000	0	0	1	0	1				499	1622
F1S418	F1S418	2	2	2	tr|F1S418|F1S418_PIG Thioredoxin domain-containing protein OS=Sus scrofa OX=9823 GN=PRDX3 PE=1 SV=1	1	2	2	2	1	0	1	1	0	1	1	0	1	10	10	10	28.471	261	261	0.0028986	2.1929	4.6	0	5.4	4890100	1918400	0	2971700	271670	106580	0	165090	1918400	0	0	1	0	0	1				472	1039;2013
Q29290	Q29290	1	1	1	sp|Q29290|CYTB_PIG Cystatin-B OS=Sus scrofa OX=9823 GN=CSTB PE=1 SV=1	1	1	1	1	0	1	0	0	1	0	0	1	0	22.4	22.4	22.4	11.13	98	98	0.0043415	2.1882	0	22.4	0	12621000	0	12621000	0	1262100	0	1262100	0	0	12536000	0	0	0	0	0				716	3697
F1REW9	F1REW9	2	2	2	tr|F1REW9|F1REW9_PIG Density-regulated protein OS=Sus scrofa OX=9823 GN=DENR PE=1 SV=3	1	2	2	2	0	1	1	0	1	1	0	1	1	14.6	14.6	14.6	22.16	198	198	0.0043353	2.1705	0	8.1	6.6	9641700	0	4267000	5374700	741670	0	328230	413440	0	0	6955500	0	1	1	2				386	9;5843
A0A286ZW58;A0A287AIW7;A0A287A3K2;F1SDZ0	A0A286ZW58;A0A287AIW7;A0A287A3K2;F1SDZ0	1;1;1;1	1;1;1;1	1;1;1;1	tr|A0A286ZW58|A0A286ZW58_PIG Spermatogenesis-associated protein 7 isoform 1 OS=Sus scrofa OX=9823 GN=SPATA7 PE=4 SV=1;tr|A0A287AIW7|A0A287AIW7_PIG Spermatogenesis-associated protein 7 isoform X2 OS=Sus scrofa OX=9823 GN=SPATA7 PE=4 SV=1;tr|A0A287A3K2|A0A28	4	1	1	1	1	1	0	1	1	0	1	1	0	1.3	1.3	1.3	60.396	534	534;544;558;576	0.004329	2.1631	1.3	1.3	0	0	0	0	0	0	0	0	0	0	0	0	1	1	0	2				103	427
F1RN41	F1RN41	2	2	2	tr|F1RN41|F1RN41_PIG Uncharacterized protein OS=Sus scrofa OX=9823 GN=F10 PE=1 SV=2	1	2	2	2	2	1	0	2	1	0	2	1	0	4.3	4.3	4.3	59.287	536	536	0.0043228	2.1584	4.3	2.2	0	13373000	6762000	6610800	0	461130	233170	227960	0	6762000	0	0	2	1	0	3				415	4428;5064
A0A287AMD3;A0A286ZY30;A0A287BLB3	A0A287AMD3;A0A286ZY30;A0A287BLB3	1;1;1	1;1;1	1;1;1	tr|A0A287AMD3|A0A287AMD3_PIG Uncharacterized protein OS=Sus scrofa OX=9823 GN=KHSRP PE=1 SV=1;tr|A0A286ZY30|A0A286ZY30_PIG Uncharacterized protein OS=Sus scrofa OX=9823 GN=KHSRP PE=1 SV=1;tr|A0A287BLB3|A0A287BLB3_PIG Uncharacterized protein OS=Sus scrofa O	3	1	1	1	1	0	0	1	0	0	1	0	0	2.2	2.2	2.2	63.39	603	603;714;750	0.0043165	2.1447	2.2	0	0	2853400	2853400	0	0	77118	77118	0	0	2853400	0	0	1	0	0	1				118	5611
F1S5J5;A0A287AZ81	F1S5J5;A0A287AZ81	1;1	1;1	1;1	tr|F1S5J5|F1S5J5_PIG Uncharacterized protein OS=Sus scrofa OX=9823 GN=HABP2 PE=1 SV=3;tr|A0A287AZ81|A0A287AZ81_PIG Hyaluronan-binding protein 2 isoform 1 preproprotein OS=Sus scrofa OX=9823 GN=HABP2 PE=1 SV=1	2	1	1	1	1	1	1	1	1	1	1	1	1	1.8	1.8	1.8	61.456	550	550;552	0.0043103	2.1411	1.8	1.8	1.8	12523000	7343400	5179300	0	481640	282440	199210	0	0	5144700	0	1	1	1	3				269	3201
A7XNM3	A7XNM3	1	1	1	tr|A7XNM3|A7XNM3_PIG Stanniocalcin 1 OS=Sus scrofa OX=9823 GN=STC1 PE=2 SV=1	1	1	1	1	0	0	1	0	0	1	0	0	1	5.7	5.7	5.7	27.557	247	247	0.0043042	2.1152	0	0	5.7	2265300	0	0	2265300	133250	0	0	133250	0	0	2931500	0	0	1	1				367	4611
I3LCN1;A0A287AVF3;A0A287ANH6	I3LCN1;A0A287AVF3;A0A287ANH6	7;6;5	1;1;1	1;1;1	tr|I3LCN1|I3LCN1_PIG Uncharacterized protein OS=Sus scrofa OX=9823 GN=ENO2 PE=1 SV=2;tr|A0A287AVF3|A0A287AVF3_PIG Uncharacterized protein OS=Sus scrofa OX=9823 GN=ENO2 PE=1 SV=1;tr|A0A287ANH6|A0A287ANH6_PIG Uncharacterized protein OS=Sus scrofa OX=9823 GN=	3	7	1	1	6	6	7	1	1	1	1	1	1	18	2.1	2.1	47.196	434	434;315;356	0.004298	2.1111	18	18	18	137160000	53652000	47886000	35622000	4424500	1730700	1544700	1149100	51484000	49172000	46661000	3	3	4	10				593	46;59;746;1566;4514;5906;6022
P35624;F1RWV2	P35624;F1RWV2	2;2	2;2	2;2	sp|P35624|TIMP1_PIG Metalloproteinase inhibitor 1 OS=Sus scrofa OX=9823 GN=TIMP1 PE=2 SV=2;tr|F1RWV2|F1RWV2_PIG Metalloproteinase inhibitor 1 OS=Sus scrofa OX=9823 GN=TIMP1 PE=4 SV=2	2	2	2	2	1	1	1	1	1	1	1	1	1	16.9	16.9	16.9	23.098	207	207;207	0.0042918	2.1008	9.2	9.2	7.7	28274000	6942100	9016200	12315000	2827400	694210	901620	1231500	0	8955900	0	1	3	1	5				444	1606;3411
F1RPW9;Q29387	F1RPW9;Q29387	1;1	1;1	1;1	tr|F1RPW9|F1RPW9_PIG Elongation factor 1-gamma OS=Sus scrofa OX=9823 GN=EEF1G PE=4 SV=2;sp|Q29387|EF1G_PIG Elongation factor 1-gamma (Fragment) OS=Sus scrofa OX=9823 GN=EEF1G PE=2 SV=2	2	1	1	1	1	0	0	1	0	0	1	0	0	3.1	3.1	3.1	48.458	424	424;432	0.0042857	2.0775	3.1	0	0	6882500	6882500	0	0	254910	254910	0	0	6882500	0	0	1	0	0	1				422	257
A0A287A8T0	A0A287A8T0	1	1	1	tr|A0A287A8T0|A0A287A8T0_PIG 60S ribosomal protein L7 OS=Sus scrofa OX=9823 GN=RPL7 PE=1 SV=1	1	1	1	1	1	0	1	1	0	1	1	0	1	4.4	4.4	4.4	29.41	250	250	0.0057061	2.0704	4.4	0	4.4	6428600	3058100	0	3370500	357150	169900	0	187250	0	0	4361800	1	0	1	2				172	2385
F1SGG1;A0A287BBQ6;A0A286ZVQ5;A0A287ARK0;F1RXF8;I3L6B5	F1SGG1;A0A287BBQ6;A0A286ZVQ5;A0A287ARK0;F1RXF8;I3L6B5	2;1;1;1;1;1	1;0;0;0;0;0	1;0;0;0;0;0	tr|F1SGG1|F1SGG1_PIG IF rod domain-containing protein OS=Sus scrofa OX=9823 GN=KRT18 PE=1 SV=3;tr|A0A287BBQ6|A0A287BBQ6_PIG IF rod domain-containing protein OS=Sus scrofa OX=9823 GN=KRT24 PE=1 SV=1;tr|A0A286ZVQ5|A0A286ZVQ5_PIG IF rod domain-containing prot	6	2	1	1	2	2	2	1	1	1	1	1	1	3.8	2.1	2.1	47.417	423	423;382;414;427;513;537	0.005698	2.0676	3.8	3.8	3.8	116410000	35007000	34044000	47355000	2984800	897620	872910	1214200	0	0	61282000	1	1	1	3				513	352;2973
A0A287B900;F1SUG3	A0A287B900;F1SUG3	1;1	1;1	1;1	tr|A0A287B900|A0A287B900_PIG Uncharacterized protein OS=Sus scrofa OX=9823 GN=VPS26A PE=1 SV=1;tr|F1SUG3|F1SUG3_PIG Uncharacterized protein OS=Sus scrofa OX=9823 GN=VPS26A PE=1 SV=3	2	1	1	1	0	1	0	0	1	0	0	1	0	4.3	4.3	4.3	35.428	302	302;327	0.0056899	2.0655	0	4.3	0	3754800	0	3754800	0	150190	0	150190	0	0	3729700	0	0	1	0	1				310	3112
F1RYS5;A0A173G6G6;A0A287A1L7	F1RYS5;A0A173G6G6;A0A287A1L7	1;1;1	1;1;1	1;1;1	tr|F1RYS5|F1RYS5_PIG Septin-type G domain-containing protein OS=Sus scrofa OX=9823 GN=SEPT11 PE=1 SV=3;tr|A0A173G6G6|A0A173G6G6_PIG Septin 11 OS=Sus scrofa OX=9823 GN=SEPT11 PE=1 SV=1;tr|A0A287A1L7|A0A287A1L7_PIG Septin-type G domain-containing protein OS=	3	1	1	1	1	1	1	1	1	1	1	1	1	3.1	3.1	3.1	48.978	425	425;429;432	0.0056818	2.0627	3.1	3.1	3.1	39025000	13792000	14374000	10859000	1182600	417950	435570	329070	0	0	14053000	1	1	1	3				8	439
F1SJS8;A0A287AZK2	F1SJS8;A0A287AZK2	1;1	1;1	1;1	tr|F1SJS8|F1SJS8_PIG Transgelin OS=Sus scrofa OX=9823 GN=TAGLN PE=1 SV=2;tr|A0A287AZK2|A0A287AZK2_PIG Transgelin OS=Sus scrofa OX=9823 GN=TAGLN PE=1 SV=1	2	1	1	1	1	1	1	1	1	1	1	1	1	6	6	6	22.581	201	201;239	0.0056738	2.0424	6	6	6	12368000	4121300	4128500	4118200	650950	216910	217290	216750	0	0	5329400	1	0	0	1				272	5030
A0A287BIU2;F1RU22	A0A287BIU2;F1RU22	1;1	1;1	1;1	tr|A0A287BIU2|A0A287BIU2_PIG Uncharacterized protein OS=Sus scrofa OX=9823 GN=EFEMP2 PE=1 SV=1;tr|F1RU22|F1RU22_PIG EGF-containing fibulin-like extracellular matrix protein 2 OS=Sus scrofa OX=9823 GN=EFEMP2 PE=1 SV=2	2	1	1	1	0	0	1	0	0	1	0	0	1	3.2	3.2	3.2	41.929	375	375;462	0.0056657	2.0424	0	0	3.2	2563700	0	0	2563700	102550	0	0	102550	0	0	3317700	0	0	1	1				332	2508
A0A287ACX9;A0A287B8G0;A0A286ZI36;I3LAK4;A0A287BAZ7;A0A286ZYV7	A0A287ACX9;A0A287B8G0;A0A286ZI36	22;22;19;1;1;1	2;2;2;0;0;0	2;2;2;0;0;0	tr|A0A287ACX9|A0A287ACX9_PIG Pyruvate kinase OS=Sus scrofa OX=9823 GN=PKM PE=1 SV=1;tr|A0A287B8G0|A0A287B8G0_PIG Pyruvate kinase OS=Sus scrofa OX=9823 GN=PKM PE=1 SV=1;tr|A0A286ZI36|A0A286ZI36_PIG Pyruvate kinase OS=Sus scrofa OX=9823 GN=PKM PE=1 SV=1	6	22	2	2	20	21	18	2	2	2	2	2	2	52	4	4	58.032	531	531;579;483;510;561;565	0.0056577	2.026	48.8	52	46.1	15791000	5315300	4682800	5792700	350910	118120	104060	128730	0	0	7496400	1	1	1	3				189	42;109;165;518;565;902;1587;1813;1835;1966;2066;2135;2205;2758;2880;3043;3102;3974;4164;4304;5553;5788
F1S3T0	F1S3T0	2	1	1	tr|F1S3T0|F1S3T0_PIG Glucosamine-6-phosphate isomerase OS=Sus scrofa OX=9823 GN=GNPDA2 PE=1 SV=1	1	2	1	1	2	1	1	1	1	0	1	1	0	8.7	4.3	4.3	31.194	276	276	0.0056497	2.0186	8.7	4.3	4.3	5192100	2733300	2458800	0	259610	136670	122940	0	0	2442300	0	1	1	0	2				471	4927;5001
I3LIE3;I3LV99	I3LIE3;I3LV99	1;1	1;1	1;1	tr|I3LIE3|I3LIE3_PIG Uncharacterized protein OS=Sus scrofa OX=9823 GN=MYH14 PE=1 SV=2;tr|I3LV99|I3LV99_PIG Uncharacterized protein OS=Sus scrofa OX=9823 GN=MYH14 PE=1 SV=2	2	1	1	1	1	1	1	1	1	1	1	1	1	0.8	0.8	0.8	228.19	1999	1999;2007	0.0056417	2.0033	0.8	0.8	0.8	48434000	21383000	17050000	10000000	304610	134480	107230	62896	0	0	12942000	2	1	1	4				609	3282
A0A287B7Y6;Q6QN11	A0A287B7Y6;Q6QN11	1;1	1;1	1;1	tr|A0A287B7Y6|A0A287B7Y6_PIG Iodothyronine deiodinase OS=Sus scrofa OX=9823 GN=DIO3 PE=3 SV=1;sp|Q6QN11|IOD3_PIG Thyroxine 5-deiodinase OS=Sus scrofa OX=9823 GN=DIO3 PE=2 SV=3	2	1	1	1	1	0	0	1	0	0	1	0	0	2.7	2.7	2.7	33.036	295	295;305	0.0056338	1.9853	2.7	0	0	20400000	20400000	0	0	1020000	1020000	0	0	20400000	0	0	1	0	0	1				306	3028
Q29308;F1RGG1;A0A287ASV3	Q29308;F1RGG1;A0A287ASV3	1;1;1	1;1;1	1;1;1	sp|Q29308|RS19_PIG 40S ribosomal protein S19 (Fragment) OS=Sus scrofa OX=9823 GN=RPS19 PE=2 SV=3;tr|F1RGG1|F1RGG1_PIG 40S ribosomal protein S19 OS=Sus scrofa OX=9823 GN=RPS19 PE=1 SV=2;tr|A0A287ASV3|A0A287ASV3_PIG 40S ribosomal protein S19 OS=Sus scrofa OX	3	1	1	1	0	1	0	0	1	0	0	1	0	6.6	6.6	6.6	14.984	136	136;145;196	0.0056259	1.9824	0	6.6	0	5617300	0	5617300	0	432100	0	432100	0	0	5579700	0	0	1	0	1				251	1005
F1SRK6;Q29092	F1SRK6;Q29092	1;1	1;1	1;1	tr|F1SRK6|F1SRK6_PIG Endoplasmin OS=Sus scrofa OX=9823 GN=HSP90B1 PE=4 SV=3;sp|Q29092|ENPL_PIG Endoplasmin OS=Sus scrofa OX=9823 GN=HSP90B1 PE=2 SV=3	2	1	1	1	1	1	0	1	1	0	1	1	0	2.9	2.9	2.9	55.942	480	480;804	0.005618	1.9812	2.9	2.9	0	10256000	4022500	6233300	0	293020	114930	178100	0	0	6191600	0	1	1	0	2				556	2214
A0A287AI66;F1RR06	A0A287AI66;F1RR06	1;1	1;1	1;1	tr|A0A287AI66|A0A287AI66_PIG Glycylpeptide N-tetradecanoyltransferase OS=Sus scrofa OX=9823 GN=NMT1 PE=1 SV=1;tr|F1RR06|F1RR06_PIG Glycylpeptide N-tetradecanoyltransferase OS=Sus scrofa OX=9823 GN=NMT1 PE=1 SV=3	2	1	1	1	0	1	0	0	1	0	0	1	0	5.6	5.6	5.6	53.622	467	467;496	0.0056101	1.9767	0	5.6	0	3489500	0	3489500	0	112560	0	112560	0	0	3466100	0	0	1	0	1				213	51
A0A287B4D8;A0A286ZPT0;F1SL54	A0A287B4D8;A0A286ZPT0;F1SL54	1;1;1	1;1;1	1;1;1	tr|A0A287B4D8|A0A287B4D8_PIG WD_REPEATS_REGION domain-containing protein OS=Sus scrofa OX=9823 GN=COPB2 PE=1 SV=1;tr|A0A286ZPT0|A0A286ZPT0_PIG Coatomer subunit beta OS=Sus scrofa OX=9823 GN=COPB2 PE=1 SV=1;tr|F1SL54|F1SL54_PIG Coatomer subunit beta OS=Su	3	1	1	1	1	1	0	1	1	0	1	1	0	1.4	1.4	1.4	83.333	737	737;906;907	0.0056022	1.9697	1.4	1.4	0	8249700	3992700	4257000	0	187490	90744	96750	0	0	4228500	0	1	1	0	2				64	4918
A0A287A2V7	A0A287A2V7	21	1	1	tr|A0A287A2V7|A0A287A2V7_PIG Uncharacterized protein OS=Sus scrofa OX=9823 PE=4 SV=1	1	21	1	1	20	21	20	1	1	0	1	1	0	71	7	7	35.88	328	328	0.0055944	1.959	70.7	71	64	35823000	17284000	18538000	0	2238900	1080300	1158600	0	0	18414000	0	1	2	0	3				148	225;540;850;974;1089;1368;1369;1818;2087;2847;3006;4581;4654;4856;5040;5083;5084;5129;5556;5642;5757
A0A287AP48;F1SV06;F2Z557;A0A286ZIZ4	A0A287AP48;F1SV06;F2Z557;A0A286ZIZ4	1;1;1;1	1;1;1;1	1;1;1;1	tr|A0A287AP48|A0A287AP48_PIG Uncharacterized protein OS=Sus scrofa OX=9823 GN=PABPC1 PE=1 SV=1;tr|F1SV06|F1SV06_PIG Polyadenylate-binding protein OS=Sus scrofa OX=9823 GN=PABPC4 PE=1 SV=1;tr|F2Z557|F2Z557_PIG Polyadenylate-binding protein OS=Sus scrofa OX=	4	1	1	1	1	0	1	1	0	1	1	0	1	3.2	3.2	3.2	60.214	537	537;631;636;660	0.0055866	1.9534	3.2	0	3.2	6020300	3702800	0	2317500	120410	74056	0	46350	0	0	2999100	1	0	1	2				20	4607
F1RP34	F1RP34	1	1	1	tr|F1RP34|F1RP34_PIG NAD(P)H-hydrate epimerase OS=Sus scrofa OX=9823 GN=APOA1BP PE=1 SV=2	1	1	1	1	1	1	1	1	1	1	1	1	1	4.2	4.2	4.2	31.48	288	288	0.0055788	1.9296	4.2	4.2	4.2	15682000	5562500	6061700	4057500	980110	347660	378860	253590	0	0	5250900	2	2	2	6				419	3106
A0A286ZW84;A0A286ZL51	A0A286ZW84;A0A286ZL51	1;1	1;1	1;1	tr|A0A286ZW84|A0A286ZW84_PIG Ribosomal_L23eN domain-containing protein OS=Sus scrofa OX=9823 PE=4 SV=1;tr|A0A286ZL51|A0A286ZL51_PIG Ribosomal_L23eN domain-containing protein OS=Sus scrofa OX=9823 GN=RPL23A PE=1 SV=1	2	1	1	1	0	1	0	0	1	0	0	1	0	10.4	10.4	10.4	14.528	125	125;153	0.0069638	1.8931	0	10.4	0	4114100	0	4114100	0	342840	0	342840	0	0	4086500	0	0	1	0	1				40	2990
A0A287BSS3;A0A287BJY3;A0A287BDY5	A0A287BSS3;A0A287BJY3;A0A287BDY5	1;1;1	1;1;1	1;1;1	tr|A0A287BSS3|A0A287BSS3_PIG Uncharacterized protein OS=Sus scrofa OX=9823 GN=HMCN1 PE=4 SV=1;tr|A0A287BJY3|A0A287BJY3_PIG Hemicentin-1 isoform X1 OS=Sus scrofa OX=9823 GN=HMCN1 PE=4 SV=1;tr|A0A287BDY5|A0A287BDY5_PIG Hemicentin-1 OS=Sus scrofa OX=9823 GN=H	3	1	1	1	1	0	0	1	0	0	1	0	0	0.2	0.2	0.2	597.89	5498	5498;5519;5636	0.0069541	1.8799	0.2	0	0	25801000	25801000	0	0	80627	80627	0	0	25801000	0	0	2	0	0	2				322	5986
I3LS55	I3LS55	1	1	1	tr|I3LS55|I3LS55_PIG SH3 domain-containing protein OS=Sus scrofa OX=9823 GN=EPS8L1 PE=4 SV=2	1	1	1	1	1	1	0	1	1	0	1	1	0	1.4	1.4	1.4	78.953	711	711	0.0069444	1.8759	1.4	1.4	0	273720000	134380000	139340000	0	5823900	2859200	2964700	0	0	138410000	0	1	1	0	2				628	2962
F1RWJ5	F1RWJ5	1	1	1	tr|F1RWJ5|F1RWJ5_PIG Importin subunit beta-1 OS=Sus scrofa OX=9823 GN=KPNB1 PE=1 SV=3	1	1	1	1	1	1	1	1	1	1	1	1	1	1	1	1	97.224	876	876	0.0069348	1.8725	1	1	1	4893900	1798800	1681800	1413300	101960	37475	35036	29445	0	0	1829000	1	1	1	3				440	3647
I3LDK7	I3LDK7	1	1	1	tr|I3LDK7|I3LDK7_PIG Protein kinase domain-containing protein OS=Sus scrofa OX=9823 GN=CDK17 PE=4 SV=2	1	1	1	1	1	1	1	1	1	1	1	1	1	1.8	1.8	1.8	58.245	511	511	0.0069252	1.8619	1.8	1.8	1.8	52234000	18607000	17358000	16270000	1339300	477100	445070	417170	14081000	13931000	21797000	4	4	3	11				597	3048
A0A287BG87;A0A287AVP4;A0A287BP50;F1S1X9	A0A287BG87;A0A287AVP4;A0A287BP50;F1S1X9	1;1;1;1	1;1;1;1	1;1;1;1	tr|A0A287BG87|A0A287BG87_PIG PITH domain-containing protein OS=Sus scrofa OX=9823 GN=TXNL1 PE=1 SV=1;tr|A0A287AVP4|A0A287AVP4_PIG PITH domain-containing protein OS=Sus scrofa OX=9823 GN=TXNL1 PE=1 SV=1;tr|A0A287BP50|A0A287BP50_PIG PITH domain-containing pr	4	1	1	1	1	1	0	1	1	0	1	1	0	8.7	8.7	8.7	28.229	254	254;282;285;289	0.0069156	1.8572	8.7	8.7	0	9824400	4918100	4906200	0	577900	289300	288600	0	0	4873400	0	1	1	0	2				260	5395
A0A287BKI9	A0A287BKI9	1	1	1	tr|A0A287BKI9|A0A287BKI9_PIG Hexosyltransferase OS=Sus scrofa OX=9823 GN=B3GNT7 PE=3 SV=1	1	1	1	1	1	1	1	1	1	1	1	1	1	2.7	2.7	2.7	46.133	401	401	0.0069061	1.8498	2.7	2.7	2.7	8554400	2779400	2600600	3174400	329010	106900	100020	122090	0	0	4108000	1	1	1	3				334	3292
I3LAM4;I3LFZ3	I3LAM4;I3LFZ3	1;1	1;1	1;1	tr|I3LAM4|I3LAM4_PIG Calpain catalytic domain-containing protein OS=Sus scrofa OX=9823 GN=CAPN13 PE=3 SV=2;tr|I3LFZ3|I3LFZ3_PIG Calpain catalytic domain-containing protein OS=Sus scrofa OX=9823 GN=CAPN13 PE=3 SV=2	2	1	1	1	1	1	1	1	1	1	1	1	1	1.7	1.7	1.7	74.066	647	647;668	0.0068966	1.8458	1.7	1.7	1.7	223030000	97303000	77718000	48010000	4745300	2070300	1653600	1021500	0	0	62130000	1	2	2	5				590	3330
I3LBD3	I3LBD3	1	1	1	tr|I3LBD3|I3LBD3_PIG Testis-specific serine/threonine-protein kinase 4 isoform 1 OS=Sus scrofa OX=9823 GN=TSSK4 PE=4 SV=2	1	1	1	1	1	1	1	1	1	1	1	1	1	2.4	2.4	2.4	37.972	334	334	0.0068871	1.8194	2.4	2.4	2.4	693200000	248110000	258070000	187030000	28884000	10338000	10753000	7792900	250160000	253450000	242880000	5	3	2	10				591	417
A5GFX7	A5GFX7	1	1	1	tr|A5GFX7|A5GFX7_PIG Cathepsin Z OS=Sus scrofa OX=9823 GN=CTSZ PE=1 SV=1	1	1	1	1	1	1	0	1	1	0	1	1	0	3.3	3.3	3.3	33.791	304	304	0.0068776	1.819	3.3	3.3	0	19301000	9619700	9680800	0	1015800	506300	509520	0	0	9616000	0	1	1	0	2				364	5373
A0A287B954;A0A286ZYU3;F1RFW9;F1S6P9	A0A287B954;A0A286ZYU3;F1RFW9;F1S6P9	1;1;1;1	1;1;1;1	1;1;1;1	tr|A0A287B954|A0A287B954_PIG Transcriptional repressor p66-beta isoform X1 OS=Sus scrofa OX=9823 GN=GATAD2B PE=1 SV=1;tr|A0A286ZYU3|A0A286ZYU3_PIG GATA-type domain-containing protein OS=Sus scrofa OX=9823 GN=GATAD2A PE=1 SV=1;tr|F1RFW9|F1RFW9_PIG GATA-type	4	1	1	1	1	1	1	1	1	1	1	1	1	1.5	1.5	1.5	65.26	593	593;614;620;639	0.0068681	1.8103	1.5	1.5	1.5	28358000	20521000	5033400	2803900	616490	446110	109420	60955	0	0	3628600	1	1	1	3				123	5026
A0A287B6D8;A0A287BMM4;A0A287BRJ5	A0A287B6D8;A0A287BMM4;A0A287BRJ5	1;1;1	1;1;1	1;1;1	tr|A0A287B6D8|A0A287B6D8_PIG Uncharacterized protein OS=Sus scrofa OX=9823 GN=PCNT PE=4 SV=1;tr|A0A287BMM4|A0A287BMM4_PIG Uncharacterized protein OS=Sus scrofa OX=9823 GN=PCNT PE=4 SV=1;tr|A0A287BRJ5|A0A287BRJ5_PIG PACT_coil_coil domain-containing protein	3	1	1	1	1	0	1	1	0	1	1	0	1	0.7	0.7	0.7	200.45	1787	1787;1805;2659	0.0068587	1.808	0.7	0	0.7	124570000	79912000	0	44654000	819510	525730	0	293780	0	0	57788000	1	0	1	2				301	103
P29269;F2Z5V6;F1SM78;A0A287AL19;A0A287A0J0	P29269;F2Z5V6;F1SM78;A0A287AL19;A0A287A0J0	2;2;2;2;2	2;2;2;2;2	2;2;2;2;2	sp|P29269|MYL9_PIG Myosin regulatory light polypeptide 9 OS=Sus scrofa OX=9823 GN=MYL9 PE=1 SV=2;tr|F2Z5V6|F2Z5V6_PIG Myosin regulatory light chain 12B OS=Sus scrofa OX=9823 GN=LOC733637 PE=1 SV=1;tr|F1SM78|F1SM78_PIG Myosin regulatory light chain 12B OS=S	5	2	2	2	0	2	0	0	2	0	0	2	0	11	11	11	19.827	172	172;172;172;173;178	0.0068493	1.8073	0	11	0	9609800	0	9609800	0	873620	0	873620	0	0	9545500	0	0	2	0	2				136	1068;1291
Q6SEG5	Q6SEG5	1	1	1	sp|Q6SEG5|UCHL1_PIG Ubiquitin carboxyl-terminal hydrolase isozyme L1 OS=Sus scrofa OX=9823 GN=UCHL1 PE=2 SV=1	1	1	1	1	0	1	0	0	1	0	0	1	0	9.4	9.4	9.4	24.859	223	223	0.0082079	1.8065	0	9.4	0	3632300	0	3632300	0	242150	0	242150	0	0	3608000	0	0	1	0	1				729	3702
F1SUF2;A0A287A1G6	F1SUF2;A0A287A1G6	1;1	1;1	1;1	tr|F1SUF2|F1SUF2_PIG Uncharacterized protein OS=Sus scrofa OX=9823 GN=HK1 PE=1 SV=3;tr|A0A287A1G6|A0A287A1G6_PIG Uncharacterized protein OS=Sus scrofa OX=9823 GN=HK1 PE=1 SV=1	2	1	1	1	0	1	1	0	1	1	0	1	1	1.4	1.4	1.4	86.751	779	779;915	0.0081967	1.8053	0	1.4	1.4	5262300	0	2747800	2514500	97450	0	50885	46565	0	0	3254100	0	1	1	2				140	2281
A0A287A5S4;F2Z546;A0A287B3K6	A0A287A5S4;F2Z546;A0A287B3K6	1;1;1	1;1;1	1;1;1	tr|A0A287A5S4|A0A287A5S4_PIG Ribosomal protein L19 OS=Sus scrofa OX=9823 GN=RPL19 PE=1 SV=1;tr|F2Z546|F2Z546_PIG Ribosomal protein L19 OS=Sus scrofa OX=9823 GN=RPL19 PE=1 SV=3;tr|A0A287B3K6|A0A287B3K6_PIG Ribosomal protein L19 OS=Sus scrofa OX=9823 GN=RPL1	3	1	1	1	1	1	0	1	1	0	1	1	0	9.7	9.7	9.7	21.051	176	176;194;196	0.0095498	1.8017	9.7	9.7	0	7598200	4134100	3464100	0	584480	318010	266470	0	0	3440900	0	1	1	0	2				159	5768
F2Z5M4	F2Z5M4	1	1	1	tr|F2Z5M4|F2Z5M4_PIG Protein S100 OS=Sus scrofa OX=9823 GN=S100A16 PE=1 SV=1	1	1	1	1	1	1	0	1	1	0	1	1	0	10.7	10.7	10.7	11.776	103	103	0.0095368	1.7991	10.7	10.7	0	4522700	2088900	2433800	0	646100	298420	347690	0	0	2417500	0	1	1	0	2				578	473
A0A286ZNC8;F1RLV4;A0A286ZSP0;A0A287AME9;A0A286ZZH7	A0A286ZNC8;F1RLV4;A0A286ZSP0;A0A287AME9;A0A286ZZH7	1;1;1;1;1	1;1;1;1;1	1;1;1;1;1	tr|A0A286ZNC8|A0A286ZNC8_PIG Phosphatidylserine decarboxylase proenzyme, mitochondrial OS=Sus scrofa OX=9823 GN=PISD PE=3 SV=1;tr|F1RLV4|F1RLV4_PIG Phosphatidylserine decarboxylase proenzyme, mitochondrial OS=Sus scrofa OX=9823 GN=PISD PE=3 SV=3;tr|A0A286Z	5	1	1	1	1	1	0	1	1	0	1	1	0	5.6	5.6	5.6	38.827	340	340;374;404;416;420	0.0095238	1.7945	5.6	5.6	0	136640000	58707000	77932000	0	5940800	2552500	3388300	0	0	77410000	0	2	1	0	3				52	1057
A0A287AHY8;A0A287A9A3;F1SL91;A0A287B875;A0A287A9X7;I3LHB0	A0A287AHY8;A0A287A9A3;F1SL91;A0A287B875;A0A287A9X7;I3LHB0	1;1;1;1;1;1	1;1;1;1;1;1	1;1;1;1;1;1	tr|A0A287AHY8|A0A287AHY8_PIG CEP63 domain-containing protein OS=Sus scrofa OX=9823 GN=CEP63 PE=4 SV=1;tr|A0A287A9A3|A0A287A9A3_PIG Centrosomal protein of 63 kDa isoform X1 OS=Sus scrofa OX=9823 GN=CEP63 PE=4 SV=1;tr|F1SL91|F1SL91_PIG CEP63 domain-containin	6	1	1	1	0	1	0	0	1	0	0	1	0	2.8	2.8	2.8	58.259	495	495;520;522;557;561;698	0.0095109	1.7689	0	2.8	0	0	0	0	0	0	0	0	0	0	0	0	0	1	0	1				175	4705
A0A286ZZ44	A0A286ZZ44	2	2	2	tr|A0A286ZZ44|A0A286ZZ44_PIG Olfactory receptor OS=Sus scrofa OX=9823 GN=LOC110258894 PE=3 SV=1	1	2	2	2	0	1	1	0	1	1	0	1	1	10.3	10.3	10.3	35.223	312	312	0.009498	1.7566	0	6.7	3.5	19255000	0	12908000	6346600	1481100	0	992930	488200	0	0	8213200	0	1	1	2				126	2572;3445
P20112;F1RQB3	P20112;F1RQB3	2;1	2;1	2;1	sp|P20112|SPRC_PIG SPARC OS=Sus scrofa OX=9823 GN=SPARC PE=1 SV=2;tr|F1RQB3|F1RQB3_PIG SPARC OS=Sus scrofa OX=9823 GN=SPARC PE=4 SV=3	2	2	2	2	0	2	0	0	2	0	0	2	0	7.3	7.3	7.3	34.239	300	300;299	0.0094851	1.7551	0	7.3	0	6031500	0	6031500	0	402100	0	402100	0	0	5991100	0	0	2	0	2				676	3065;3994
F1SR80	F1SR80	14	1	1	tr|F1SR80|F1SR80_PIG Tubulin alpha chain OS=Sus scrofa OX=9823 GN=LOC100158003 PE=3 SV=2	1	14	1	1	10	13	10	1	1	1	1	1	1	47.9	2	2	49.322	443	443	0.0094723	1.75	33.2	46	36.8	43555000	14780000	18272000	10502000	1814800	615840	761340	437590	0	0	13591000	1	3	3	7				553	142;440;451;485;1119;1280;1531;2517;3202;3843;4173;4567;4973;6016
A0A288CFV5	A0A288CFV5	64	1	1	tr|A0A288CFV5|A0A288CFV5_PIG Serotransferrin OS=Sus scrofa OX=9823 GN=TF PE=3 SV=1	1	64	1	1	63	62	60	1	0	0	1	0	0	77.7	1.1	1.1	78.805	714	714	1	-2	77	76.6	75.9	169390000	169390000	0	0	3024800	3024800	0	0	169390000	0	0	3	0	0	3	+			353	93;438;495;496;516;545;582;583;688;695;806;809;840;887;888;920;922;932;1060;1105;1375;1541;1827;1828;1838;2141;2235;2236;2340;2341;2342;2355;2439;2648;2799;2879;2942;2943;3251;3639;3812;3813;3874;3875;4063;4069;4208;4209;4220;4355;4395;4668;4722;4758;4786;4845;4900;4901;5135;5136;5670;5793;5796;6101
[truncated: 7 more columns]
